# Supplementary material for: NPC transplantation rescues sci-driven cAMP/EPAC2 alterations, leading to neuroprotection and microglial modulation
Source: Cell Mol Life Sci. 2022 Jul 29;79(8):455. doi: 10.1007/s00018-022-04494-w (PMC9338125; doi:10.1007/s00018-022-04494-w)
Supplement: Supplementary file 1 — Supplementary file1 (XLSX 847 KB) [file 18_2022_4494_MOESM1_ESM.xlsx]

## Sheet: up-regulated genes
Specific t8	Specific t1	Common t1, t8	Specific t4	Common t4, t8	Common t1, t2, t4	Common t1, t4, 8	Specific t2	Common t2, t8	Common t2, t1	Common t2, t8	Common t2,t4	Common t2, t4, t8	Common t1, t2, t4	Common all sets
BQ194244	TC581724	Tg	AI412606	Ccl21b	Serpinb11	Kng1	Ly49i4	Igfbp6	Cthrc1	Pawr	BM986597	Spta1	Rrm2	Cd68
AI535225	Dusp2	Vegfc	Apoc3	Slc9a2	LOC500700	F11r	XM_238783	Wnt10a	A_44_P582605	Id1	TC604841	LOC685924	Sdcbp2	Gpnmb
Chrd	Mastl	BQ202892	Cyp4f17	RGD1560481	A_44_P961831	Lpin3	AA996568	A_44_P562860	Hp	Kazald1	A_44_P739541	Mpzl2	AA894092	AA996984
Evpl	TC586051	Dhrs3	A_44_P853016	A_44_P840399	ENSRNOT00000027351	Il6st	TC590823	Mustn1	A_44_P596864	Smoc2	AA964871	Sptbn5	ENSRNOT00000012985	AI177761
Gpha2	Trh	Myh15	AA925326	Gdf5	RGD1359201	Paics	Cxcl6	F3	Cdc45l	BI289548	Golt1a	Clu	Adam8	Agpat2
A_44_P963682	A_44_P543965	Ephx1	M87787	Fam101a	RGD1308065	Als2cr12	Gzmc	TC598138	Gja7	Slc16a3	Phlda2	AW920270	RGD1310784	Serping1
AA955577	M34230	Klf2	Supt6h	Myom2	Cpsf2	Acadvl	A_44_P638840	Lhfp	Reg1a	FM143057	Pigv	ENSRNOT00000041283	EV780505	Plbd1
Ppp1r1a	Neil3	Chst15	BF289888	Chrdl1	CB547651	Dnmbp	BI274185	BI395655	Gip	Ptges	Cdc2l5	Calml4	Vcan	Cfd
Apol11a	Slco4a1	Pcif1	Rab10	Myh3	A_44_P168942	ENSRNOT00000061956	XM_342380	BF555973	Spc24	AA964521	Olr1587	A_44_P824386	TC602140	Ifitm1
Trdn	Fbln2	Scarf2	BE117291	RGD1310495	Dclre1b	ENSRNOT00000009569	ENSRNOT00000048093	Cdc42ep5	LOC684771	A_44_P158837	Sppl2a	Gfra1	A_44_P883226	Ccl3
Cyp26b1	AA866262	TC585018	AI172318	Ccdc19	XM_223446	BF286478	AI175616	Echdc2	TC591107	Fstl1	A_44_P217633	Ccl19	BF287427	Hk3
BM986505	Susd3	AW525042	BM986541	Tekt2	Cdyl2	Tmem20	RGD1560778	A_44_P715151	Cd93	Foxp1	Ptcd3	CO562088	Kif20b	Klra5
Wnk4	Mnd1	RGD1311589	X55446	Megf11	Dcbld2	ENSRNOT00000035277	TC605849	AA955360	Kntc1	Adam32	Il28ra	Cd24	RGD1310778	Ctsk
Gpc3	Plekhg4	Rem1	Gucy2e	Cyb5r2	DY320717	Lims2	Aqp12b	CB718208	E2f1	CO573873	AW141646	TC586011	RGD1310376	LOC681325
Coch	Abcb7	Pold2	FM085873	Azgp1	Rab8b	A_44_P858381	AW529994	A_44_P454882	RGD1565374	P4ha2	A_44_P826605	Padi4	Slc41a2	Ms4a6b
Gpr4	Rad51	Ext1	AF010441	Ptgds	XM_233941	ENSRNOT00000035017	Rnf2	AB072251	Cenpi	RGD1564093	Grxcr1	Efemp1	Ect2	Plaur
ENSRNOT00000029787	RGD1307752	Galt	Trim9	Hrsp12	Dot1l	XM_239254	RGD1565970	A_44_P778533	AW920949	Ngf	BG378180	Cryaa	AI011243	Ms4a6a
RGD1307569	CV111345	Foxo3	AA956228	A_44_P732488	Ttpal	ENSRNOT00000002790	BF399591	Ccl5	FM087620	Twist2	Tmem56	A_44_P361380	Racgap1	Anxa1
AI029401	Ntf4	Serpi 1	RGD1560157	Defb1	AA924684	TC601986	CK653431	AW251450	Recql4	Rpl11	Acp6	RGD1305645	Fbxo5	BQ205045
Gdf10	ns	BF565770	Insr	Rhcg	Bcap31	Myo10	Spon2	AA893226	Ckap4	Six5	Fbxo39	TC593592	X64589	LOC689770
TC594835	A_44_P431577	Ctgf	Ccdc87	Enpep	Tbc1d1	A_44_P255965	Uts2	Alx1	AW915718	Acvrl1	AI407309	Tnxa	Kif11	TC601188
AW144037	Tmem154	BF291173	Ptprf	TC589204	Ints10	Hdac7	Olr896	Tbc1d10c	B3galt4	AA943125	CA504028	TC599650	RGD1311993	RGD1559482
ENSRNOT00000007634	TC576516	Pgap2	EV773002	B4galt4	Wwp2	Mypn	Vkorc1l1	AA943163	Ankrd1	BF413896	Scn4a	Tenc1	Mcm10	LOC498276
AW144471	Shcbp1	LOC499261	Tmbim1	RGD1310371	Rad50	BE110143	Nkg7	Tgfbr3	Spc25	Igfbp5	Mrgprx2	Olr486	LOC100310874	MGC105649
Eps8l2	Serpinb8	Cpsf1	AA997995	BF564691	ENSRNOT00000029228	Jak1	Smad4	BG377183	Cenpm	TC586797	XM_213132	Kcnj13	TC605414	A_44_P671098
Tp53i11	A_44_P885959	A_44_P729285	LOC681354	Megf9	ENSRNOT00000006995	Calcoco2	Chtf8	Pla2g2e	Htatip2	Trpm4	A_44_P978775	Cfb	Aspm	A_44_P685189
Lsr	AA858875	AI555307	A_44_P962786	TC574322	RGD1310016	Man2c1	BI291218	Spata18	BI304009	Uxt	Qser1	Pkhd1l1	RGD1559690	Plekha4
RGD1564117	Itga11	Rin1	Muc15	Zhx2	Fyn	Anks1a	Il27ra	CA506805	Xdh	Cald1	A_44_P197060	Gfra3	ENSRNOT00000039794	AA800318
Gstt1	Luzp5	Fam26e	RGD1562381	Mmrn1	A_44_P913781	AA800797	Ceacam3	Heatr7b2	TC585294	RGD1565713	XM_341081	AI029954	CO567020	Icam1
TC596771	BF563817	Prpf8	ENSRNOT00000007422	A_44_P701913	LOC364669	ENSRNOT00000036132	BQ783073	AA899068	A_44_P921989	Rps25	Smcr8	TC588650	AW920282	A_44_P731356
Agr2	Lrrc59	A_44_P872777	A_44_P763517	TC592182	BF398196	DN934467	LOC365107	AI179391	AI058658	Pddc1	A_44_P585834	Lect1	BF557173	Lst1
Ddit4l	Depdc1	Fgf23	AA817765	Lrriq1	Znf295	AA819664	A_44_P701521	A_43_P10692	Angpt4	TC599126	AA817836	Gng11	Dsn1	Glipr1
A_44_P506282	Plekha8	Il15	Ubr7	AA925486	Gss	Ctnnd1	U18419	Olr575	Adamts8	XM_228987	A_44_P717190	RGD1306603	Trip13	AI169327
Ostalpha	RGD1564263	Mr1	TC595082	MGC94915	ENSRNOT00000006709	Nr1h2	Ccbp2	Obfc1	Tpm2	CA506315	AI028979	Spag5	TC596639	AI232788
Pofut1	Fam72a	Hfe	Rom1	Tmod4	Anxa11	AA955786	CB547042	BE111571	Myod1	Rxra	AW917673	TC584035	A_44_P806889	Fcgr2a
BI275469	Akr1a1	Myl9	A_44_P784011	Wnt7b	Atic	TC585395	AA926091	AABR03102812	Plac1	Clec2d	A_44_P934649	Sult1a1	Pole2	X76129
Cela3b	Rad51ap1	Ccdc17	RGD1564560	Cytl1	Pds5a	Ift74	Heph	Ramp2	BI274511	DV725887	ENSRNOT00000042464	Arvcf	Sprr1al	ENSRNOT00000034741
Dbp	Dpysl4	XM_340847	AA901234	TC580336	LOC305181	Bcl9l	XM_227829	AF267750	Slc10a7	ENSRNOT00000063806	Mttp	Ech1	ENSRNOT00000006122	Ms4a4a
BF556097	Chst11	Erf	Mgll	Chi3l1	AI102879	BE119829	Foxo4	Srcap	Ankrd39	Pdgfrb	RGD1303142	ENSRNOT00000011290	Ezh2	AI171962
Slc16a12	Gramd3	CK475991	BF410121	BG669126	Mitf	RGD1305793	Senp17	BQ203985	RGD1566403	A_43_P13875	LOC291758	AW252810	Bard1	Cyba
Vasn	Esam	CB614165	Vipr2	ENSRNOT00000064633	rCG_34148	Gpam	Olr229	Gpr120	A_44_P961414	A_44_P760225	BQ194435	Kctd19	BI277565	Timp1
Gzmm	LOC300274	A_44_P375151	A_44_P932424	Ccdc148	Ncl	Klhl30	RGD1564535	TC604901	Cpt1a	A_44_P258158	AI230598	AI235590	Pole	Lyz2
AI227671	Slc4a9	ENSRNOT00000056257	Mfap1a	ENSRNOT00000048985	Dennd3	RGD1312026	AB072241	LOC367468	Ceacam10	TC589997	TC605649	Thnsl2	ENSRNOT00000061634	Anxa2
A_44_P839079	BM986408	Lck	A_44_P210874	A_44_P890340	Elmo2	Exoc7	A_44_P606068	Acpl2	Ap2a2	AA818098	TC604476	Ctf1	Hpd	Emp3
Kcnk5	Wbscr22	Bicc1	AI008639	ENSRNOT00000038696	Vps18	Glycam1	Cma1	BI285476	Tnfrsf17	Galk1	AA899782	Igf2	Cep55	Arpc1b
A_44_P976406	AI071222	XM_341050	ENSRNOT00000059806	TC586117	Trit1	A_44_P717619	Olr1507	Slc23a3	Ptgfrn	AA819383	A_44_P670310	Selenbp1	CA508330	Ms4a11
Cdc42ep4	TC602701	A_44_P175654	Acin1	Pbx1	Setd2	XM_221276	Slc4a1	AW916866	Chaf1b	Rplp2	BF564892	Serpind1	Apoh	Matn2
Six1	Jph2	AI012782	RGD1305539	Pla2g7	AA875381	BF389602	A_44_P189854	LOC685485	CN544526	Emb	AI236800	C1qtnf7	Slc28a2	BM392398
Slc22a6	Anubl1	BF394073	Ints4	ENSRNOT00000064112	Ddx46	Smpdl3b	TC592153	ENSRNOT00000045885	Tial1	LOC363060	AI179987	BF556255	Sgms2	BQ208035
Ctdsp1	RGD1311892	TC590393	Pcnx	A_44_P905727	AA925885	Abcc4	BE110241	BI287365	Defb50	Grap	AI231787	Folr1	BF550250	XM_226886
Rab19	A_44_P591001	Rinl	A_44_P685605	ENSRNOT00000048397	Nutf2	AI101194	Vom2r19	ENSRNOT00000028262	ENSRNOT00000016597	Ppp1ca	TC591723	Pdilt	Rac1	RGD1305807
TC603000	Npc1l1	A_44_P913689	Phyhd1	Zbtb20	Ppm1d	U78143	ENSRNOT00000046152	Ton	Vrk1	AA996732	TC599512	Il13ra2	Baz1a	XM_214188
Il2ra	Fem1b	ENSRNOT00000038922	A_44_P562335	ENSRNOT00000017887	TC604016	RGD1561455	Sppl2b	RGD1308134	Fam96a	RGD1566397	AI146186	Npr2	ENSRNOT00000033518	Esm1
Tsc22d1	B3gnt2	CB325377	XM_222442	D li1	Rcvrn	Fchsd1	AI501405	Tspan31	Sftpd	AW917764	TC587334	Cldn19	AA894292	Mafb
XM_343347	MGC112830	A_44_P623479	BQ201703	RGD1307524	Atp6v0a2	Setbp1	A_44_P968271	Ubxd6	TC598408	Isoc2b	TC585963	LOC500797	TC595762	Trem2
FM069449	Eif2b1	Rps10	RGD1565168	AA946081	Tfeb	Msh2	A_44_P813059	CO395003	Blm	Slc7a8	A_44_P777990	AI009784	ENSRNOT00000055436	Fcgr2b
Tnfsf15	TC592048	Nkd2	Mthfd1	AI070107	Lass5	AI175486	Cd164	LOC305771	LOC680097	Fam125a	Frem2	Qrich2	A_44_P579028	Ifi30
ENSRNOT00000050773	RGD1309228	Zc3h12d	Armc4	Sgcg	LOC305076	ENSRNOT00000046484	LOC301839	Pdha2	RGD1307201	Leng9	A_44_P189869	Ptgr1	Bzw1	Ccl4
Slc16a2	Snx30	Prr5	Fndc7	XM_343669	Znf646	Pck2	DV728042	AI548201	Olah	Hes1	AI103367	Mla	Pde7a	AA998088
Bcam	Cfl1	A_44_P246365	TC587117	TC588600	BM390643	Kc 3	A_44_P729134	Cd247	Chtf18	XM_226023	TC586946	Scnn1a	Trpc6	Gas2l3
Olr1451	CA509943	Ncr 00117	A_44_P419406	Cyp2e1	Acot9	Cachd1	Magea8	TC583810	Gsg1	A_44_P567248	A_44_P976667	TC602606	Usp15	Batf
Eb 1bp2	Rad51c	TC598934	Tax1bp1	Net1	ENSRNOT00000039322	RGD1559752	A_44_P659805	Olr153	Traip	AI070791	Smarcad1	ENSRNOT00000020763	RGD1306410	Dennd2d
RGD1304580	Il6	ENSRNOT00000006078	AW920178	Abhd14b	Ap2b1	Sh3bp5	Otop2	A_44_P515839	Hipk3	Rpl34	BC166572	TC597898	Reep3	AI169751
Nfib	Ehd1	Gpc4	Cyp1a1	Rfx4	AA799464	Hes7	TC597873	ENSRNOT00000042161	RGD1306058	Abca4	DY319575	Slc14a1	LOC500705	Vim
Chrnb3	RGD1562992	AA891475	FM064385	Sema3a	AF151373	Fmo4	Olr1467	BI290638	Rfc5	Rpl10a	Pprc1	RGD1562551	Slco2b1	Cp
Gjb5	BF406314	Wnk1	S79271	XM_234810	Taf6l	BC097994	Rnf128	BE120656	Shkbp1	Cideb	AI009258	Foxj1	Frmd7	AW914464
Timp3	Kbtbd10	AW251501	Serpinf2	Gipc2	ENSRNOT00000042639	Smg6	Olr307	TC591609	LOC685910	Iqce		ENSRNOT00000017892	Slc46a3	AA817854
XM_220611	Dach2	AI136062	Lrig3	Drp2	Papolb	AW914018	AABR03128894	LOC688749	AI715140	AI013900		Ms4a8a	ENSRNOT00000038311	Cxcl14
Btnl8	Fanca	A_44_P360907	BQ194105	ENSRNOT00000010244	RGD1311095	RGD1564664	Heca	TC600511	RGD1304693	AI178131		Car13	CO404722	Folr2
AA899804	RGD1560954	Recql5	BF392124	Gtf2a1l	ENSRNOT00000013315	AI233279	Hnf4a	XM_225514	Slc18a2	AI044500		LOC687814	LOC678704	D se2a
Klf4	Pola2	BI275292	Fam26d	Muc1	Unc119b	Tob2	Epyc	X55180	Slc43a2	Rce1		Mucdhl	Casp3	AA998008
Sh3rf2	Dmp1	Sil1	Lipc	TC594378	Pdxdc1	XM_220071	AI555498	ENSRNOT00000009759	Il24	Tram1		Tmco4	Cep135	Atf3
Lrrc36	Tnn	LOC686079	AA925142	Slc23a2	Gstcd	A_44_P775797	Cwc22	AA891661	Igf2bp2	LOC680938		TC591140	Etf1	Slamf9
Pkig	RGD1306507	A_44_P791286	AW526153	Gstk1	Acox3	AI045508	A_44_P671194	TC603898	Vwa5a	Tcfap2c		Lpar3	AI072698	C1qb
BF548045	Plekhm1	A_44_P713783	Pfkfb4	Suox	Ppp2r5a	Stx2	Acot5	RGD1564744	AA899887	Psme2		Vtn	AW251360	C2
BM390302	CB547703	Gpr146	Hey2	BQ208687	ENSRNOT00000008486	TC603435	AA944605	DV729235	BE113362	LOC362710		TC590078	Pi4k2b	Grn
BU946548	Abhd12	Mks1	LOC292672	ENSRNOT00000000205	Diaph2	A_44_P932828	BU946559	XM_345657	AA875033	LOC367796		TC599883	TC603465	TC588675
AA962978	Spred3	A_44_P428824	RGD1306344	Cdc14a	Aldh9a1	Cebpz	Olr411	BM390261	AA963560	Erlin2		Dag1	Chek2	AA964627
Tbx19	Yipf1	Herpud1	LOC291466	Slc25a34	A_44_P839802	A_44_P575132	BF554849	Fam108c1	RGD1560892	Tnfsf10		Wnt2b	Scarb2	Cd1d1
A_44_P578700	TC591695	LOC687726	ENSRNOT00000045807	TC601880	CR462824	Dlgap4	A_44_P513444	AA943160	RGD1561145	AI502605		LOC691521	B4galt6	Tax1bp3
ENSRNOT00000067682	Dgat1	Dhrs9	AA899244	Traf3ip2	ENSRNOT00000029763	LOC501283	Slk	BF559782	Stk17b	Gja4		Ttc12	Rnft1	Ncf4
DV729125	XM_342492	Vwf	A_44_P236605	Phactr2	Ifnb1	CN540590	A_44_P222583	BG378190	Plekha1	Tgfb3		Sdc2	AA799326	AI043862
LOC687536	Tnfaip8	Dusp8	RGD1305314	Fam63b	TC582202	ENSRNOT00000041473	AA955077	BC089998	Gipc1	Ptpn9		Hspb8	Prr11	AW141130
ENSRNOT00000056407	Aasdhppt	Foxe3	Laptm4b	AI031045	BE108178	Rtn4rl2	Gpn2	RGD1562391	LOC296247	ENSRNOT00000000433		A_44_P779338	Senp1	DN930840
TC577107	AA901213	Gstm4	ENSRNOT00000050474	ENSRNOT00000051353	Bmpr2	Trio	TC582590	AA924568	Ankrd49	Rbp2		Umod	TC591616	Mdfic
Angpt1	TC578179	AA848813	Mynn	Spag8	Cdc5l	Fyco1	BF547449	Ubd	AI231497	A_44_P342208		Dci	AW141558	Ril
AA924705	Gins4	ENSRNOT00000067247	CX570691	Pop1	Nppb	Ppie	Zfx	A_44_P739855	XM_345463	A_44_P821528		Gjb2	Syngr2	Apobec1
RGD1309453	BQ207115	AI547924	Ghrl	Tinf2	ENSRNOT00000007003	Runx3	TC598543	Olr1148	AA818262	ENSRNOT00000060278		LOC681849	ENSRNOT00000037448	Tyrobp
TC589591	Etv5	Olr471	Ttyh1	Srpr	Chd4	LOC680027	BF283874	XM_222183	Orc1l	RGD1562543		Cyp2j4	Fancd2	Bcl3
TC601674	Ppm1g	XM_341734	Ccdc154	ENSRNOT00000061630	Vcp	AI105154	Olr1454	AI578861	Gpaa1	RGD1563535		AI104225	Rps6ka3	Clic1
RGD1561665	AA891911	Ti gl1	Rdh7	Abcc8	ENSRNOT00000034797	Hspa1a	A_44_P655056	RGD1307986	Madcam1	XM_228557		ENSRNOT00000042159	A_44_P576465	C1qc
CO400749	Cerk	CF111551	Mlxip	AA997825	Slc15a4	Cdkn2b	TC594132	RGD1562871	Tead2	Mutyh		Syde1	Mdm2	Crym
BF409560	ENSRNOT00000012404	Cdc2l1	Txlnb	Dusp27	ENSRNOT00000015414	BF407382	AW144099	Isg20	Adh6a	AA819899		RGD1562848	BI292115	AA925246
H32412	Umps	Wdr55	TC592717	A_44_P965173	BF418041	Tbx1	TC605372	A_44_P715835	Rps6ka1	BU760281		AI070370	Anp32b	Acpt
Jub	ENSRNOT00000020516	RGD1563636	BP489903	Dbx2	CB578432	Cd163	TC599146	Apoc2	Socs4	Klhl15		Galm	Dhfr	AI411618
TC591172	Gpr119	ENSRNOT00000004704	D hc3l	BM390495	Tspan14	BF417776	Osgin2	Cxcl9	BE117898	Tdp1		LOC690745	Dem1	Plau
Rbp4	Zswim4	Tpst2	Fam84b	C1qtnf5	AF037200	RGD1304563	A_44_P698456	XM_342902	ENSRNOT00000021320	LOC316856		RGD1308489	Pdia6	Fermt3
AA926169	Sppl3	Slc38a4	Clk3	Zmynd12	Rnf185	LOC681047	DY316829	AA899545	Vps36	Hmgn2		Cldn1	Gmpr	Ah k
AA899907	LOC100137086	BF289376	Bdp1	Lrrc48	TC598133	Tiparp	Zfp263	LOC690470	Clcnka	AI231180		Myh11	Ccrk	Dab2
AI555548	BP482656	Ruvbl2	BF284677	LOC685116	Med15	Jmjd8	AI112954	BQ193155	RGD1307722	Kdelr2		Tacr2	RGD1305412	Myo1f
TC593798	Rpo1-3	Iapp	ENSRNOT00000036646	Ptpn13	Tnip1	A_44_P729100	Mup5	LOC498400	D jc2	RGD1563903		Chst9	ENSRNOT00000014357	Slco2a1
Npr3	Ptpre	ENSRNOT00000038196	Olr634	AA893307	Aurkb	Fbxl8	TC598283	AW142452	Nek2	XM_345745		Sat2	AW251918	Vnn1
A_44_P915922	Hmga2	A_44_P189814	Uckl1	CB544686	Rbm14	AW144045	TC602850	A_44_P152373	RGD1308396	RGD1563301		Fxyd1	Meis3	A_44_P391964
Krt19	Tagln	CB720552	TC581937	Sctr	Gcn1l1	A_44_P821972	BE120156	CA504048	RGD1565787	XM_225257		Fabp7	Tifab	Kcnn4
Tsen34	Ercc6l	Prkd2	Ash1l	Acss1	Lrrc8b	Nek9	RGD1561197	AY325224	Engase	LOC301126		Vwa3b	Gcs1	TC577918
Lix1l	Hnrnpa2b1	RGD1561317	CB586512	Fmo2	Maml1	Cspg4	Lsm14a	TC595549	BE121329	RGD1560076		Pde9a	Hnrnpab	Dok3
AA875477	RGD1305138	Emilin3	CB716447	Cryz	Inpp5b	gs	AI711105	LOC316824	A_43_P15213	A_44_P295385		CK839277	Mobkl2a	Egr2
TC588210	Mmp3	ENSRNOT00000055701	Vom2r7	DV725758	ENSRNOT00000024813	A_44_P702192	Klk9	D h1	H2afz	ENSRNOT00000052276		LOC501046	Gmps	A3galt2
XM_228010	Npap60	LOC502176	Mzf1	Rsph1	RGD1562725	BI294916	TC603290	Abcc1	Pde3b	Mthfr		Zic4	Rfwd3	BI285791
TC590171	Pola1	Tmed1	Chrdl2	LOC690517	RGD1564447	Slc26a2	A_44_P713598	Dlx5	Arih1	ENSRNOT00000028014		ENSRNOT00000009127	AW921107	TC586656
Lrrc50	Arid5b	Creb3l2	AA800206	Gsta4	AI548482	AA957641	BE112236	TC581796	TC602360	Lilrb3l		AA946024	Wdr26	C1qa
TC589094	ENSRNOT00000016157	Cant1	Olr193	Tpcn1	Baz2a	AI103224	A_44_P520403	AW529960	LOC689412	Mfap2		Dhrs4	Dbnl	AA964750
A_44_P901290	Rasa3	Myoz1	BM389417	Nrp2	Capn2	A_44_P241532	Muc10	ENSRNOT00000025777	CB606387	Rapgef1		LOC686791	BF560339	TC592128
BM392037	LOC307347	DV718192	Lrrc9	Soat2	BG153368	BF289769	AA858718	TC589203	Sfrp4	LOC300481		BF523761	Nup88	TC594767
DV725622	P4ha3	RGD1564550	ENSRNOT00000038950	Gp2	Ddx31	A_44_P652690	A_44_P1026560	CA507185	Creb1	RGD1564325		TC581439	Ces5	Lilrb4
AA924735	Cit	RGD1561841	Gldc	A_44_P577582	Arid2	Leng8	BI301428	FM137911	BF551453	She		Sdc4	Wipf1	Igsf6
Podxl	ENSRNOT00000056375	AA818083	ENSRNOT00000041388	TC588061	A_44_P668093	A_44_P809451	Ptma	AW141666	BF550214	LOC298795		TC591301	A_44_P856419	Prelp
Npr1	Lamb3	Ggt5	A_44_P499076	ENSRNOT00000035047	ENSRNOT00000032878	ENSRNOT00000031690	A_44_P222747	Blvrb	Npm1	Olr4		Laptm4a	Sirt7	XM_222160
Anxa8	Ebi3	A_44_P206417	A_44_P947660	Dmd	Chd7	Cpped1	Olr559	Elavl1	Rfc3	LOC365983		RT1-M5	AI237731	Cd200r1
AA818452	BG378322	RGD1564055	AI556900	A_44_P870562	CN542018	Lat	RGD1560580	A_44_P797239	AA818744	ENSRNOT00000012480		Asgr1	TC595600	Ptpn6
ENSRNOT00000031410	Prmt10	A_44_P644032	XM_343376	TC601439	ENSRNOT00000003043	ga	X15009	Fbxl11	BF551334	Cd5		Jam2	A_44_P606290	Mcoln3
TC585675	A_44_P159283	LOC292662	BE117514	Rph3al	RGD1309403	RGD1560818	Olr569	A_44_P182891	Commd7	XM_341721		A_44_P781688	Rrm1	Fgl2
ENSRNOT00000014403	Aipl1	AA998754	Lrig1	Olr403	FM127827	Pccb	AI408677	Aox4	Eef1b2	AI045848		Clic4	DN932310	Ly49s7
Lrrc23	ENSRNOT00000059442	Tcf15	ENSRNOT00000035914	ENSRNOT00000003369	Tm7sf4	Gapvd1	Olr1361	Med23	ENSRNOT00000054861	AI599071		TC593695	Pask	Capg
Vps28	Itga9	XM_344494	Rnf40	LOC690139	Myo1e	Micall2	XM_217084	A_44_P639519	Col9a1	AI170643		Zbtb8a	CO573119	BF565662
Rasl10a	BE107070	AI453862	DY310137	Amy1a	Lipogenin	AI045333	Gulo	Olr95	RGD1562646	Atxn7l1		Ccl17	Chic2	XM_345181
Sit1	DY574819	LOC364109	Nedd9	C1ql2	Dgkz	Zc3h18	Tmem168	AW141564	ENSRNOT00000016758	Leprel2		Notch2	RGD1308261	Cd14
Arf4l	Prelid1	ENSRNOT00000005624	A_44_P599208	ENSRNOT00000017847	Ddc8	AI236796	TC583399	Tmem100	A_44_P637047	LOC100188932		AI236786	Prl6a1	Stk10
Olr304	Gtf2h4	Oprd1	BE105382	Glis2	Crx	Zeb1	ENSRNOT00000030370	CB547736	Rpp40	Fam117a		Cbs	ENSRNOT00000009121	Rcsd1
Meox2	ENSRNOT00000032538	AW919569	Card6	Rbm35b	Taok1	Phf2	A_44_P883196	Cklf	BF558380	Ccdc53		Plscr4	AI501179	Prrg4
AA925472	Gmnn	ENSRNOT00000044151	ENSRNOT00000015750	Cd81	Kctd11	ENSRNOT00000023617	ENSRNOT00000060368	Ryk	Me2	Snrpgl2		AI237388	Zfyve26	ENSRNOT00000047780
TC580367	RGD1564536	AA999036	Trpv1	TC603110	Kdm4a	Mbtps1	ENSRNOT00000061287	A_44_P431358	Cd248	Dyt1		AI103284	Cd244	Cyp1b1
A_44_P623991	Sgol2	LOC685157	A_44_P717288	ENSRNOT00000064157	Ccdc77	Rpl14	Fcrla	CF111111	Tex261	ENSRNOT00000022921		Tm4sf1	Siglec5	CF106882
AA963897	St8sia4	A_44_P638565	RGD1563296	AI231779	ENSRNOT00000057968	Znf575	ENSRNOT00000006888		Ppib	LOC366928		TC601812	TC581820	Tnfrsf1b
Vps25	LOC364851	BE098727	Sptlc1	p5	Atxn1	TC585119	AA957461		A_43_P18370	Ormdl2		CB546220	A_44_P557797	BF282632
RGD1565676	AA891725	AW918833	Eif4g2	Mylk	Utp20	AW921472	Cbx1		ENSRNOT00000068086	ENSRNOT00000055508		TC594408	Ube2d3	Gstm2
TC598776	Memo1	BG380118	AW532188	Cmbl	A_44_P657040	RGD1564964	EV775711		Mrto4	Mgmt		Slc2a4	Igsf2	S100a6
AA851208	XM_235839	RGD1306926	BE107496	A_44_P932272	A_44_P283869	Vipr1	A_44_P701889		Mad2l1bp	AA799768		ENSRNOT00000009094	Rab11a	Osr2
Arhgap8	Neurl2	AA925039	Vps13a	AF473847	Tbl1x	Hadh	A_44_P916210		Ska2	Tgm1		BQ192460	Mfng	AW434057
TC602199	Serpi 3n	A_44_P959127	Smek2	Mrap	AA955414	Rpl35a	Olr115		BF545883	Rps20		TC581743	LOC687994	Fxyd5
BC089062	A_44_P821788	AI232101	A_44_P917235	LOC689240	XM_346308	Usf2	ENSRNOT00000005187		BE106644	Fbl		Abca8	Ddx19a	Rgs1
A_44_P325971	Ubap2	AA819013	ENSRNOT00000066253	A_44_P662782	Stk36	A_44_P575330	Olr53		TC600241	TC592947		Rdh2	Arhgap27	TC605725
Inhbb	AA866228	LOC690653	Tnks2	BF283489	Tecpr1	BE106220	Khsrp		Ns5atp9	Sf3b4		AI555513	Slc6a6	Rbp1
Gstp1	Slc25a5	ENSRNOT00000000588	Hist1h1t	Prpf3	Gata4	Trim26	Ears2		BU758451	Mcm7		Alcam	TC600764	Tspo
Gfi1	AI555745	ENSRNOT00000020846	Tbc1d25	Adcy6	Foxe1	LOC310926	Vnr2		LOC679811	Rpl18a		Gpr143	Atp8b4	Arl11
Bnipl	LOC311352		CF110950	A_44_P480344	Nedd1	BF391513	Rp9		Gpkow	AW251358		ENSRNOT00000030413	Usp16	Ifitm2
Nhlh1	RGD1309198		Rnf215	Nme7	AI103119	Plekho2	Olr1064		Nup205	Grk1		Zdhhc23	Ssh2	Reck
Itm2c	AW917802		RGD1564171	Col14a1	BC091404	AW920988	Tmco1		RGD1309870	AA944856		Cnn3	Ncstn	Ly96
Foxp2	Csnk1g1		A_44_P779143	TC588522	TC574813	H6pd	AA899344		BG372891	Rps7		ENSRNOT00000039392	LOC502786	Dpep2
RGD1311066	Prl8a9		BF282402	RGD1565601	Kctd18	Numa1	RGD1564657		Hist1h1d	RGD1563634		AI169634	Apaf1	Lgals3
Lztr1	ENSRNOT00000048947		RGD1563150	Suclg2	Gpsm2	BQ196033	BF398551		Riok3	Pold1		A_44_P590922	Frmd4b	Ugt1a2
Ltb4r	Nkiras2		A_44_P144877	BM389227	CO400483	Abca17	Cyp26a1		Sfrs3	RGD1565258		X80508	Man1a2	Ctsb
TC587055	Rbm41		Ccni	Pcdhgc3	A_44_P351605	A_44_P715158	Olr1475		Cdyl	Whsc1l1		Bambi	A_44_P180557	Slc36a2
Cyp2c79	TC593767		LOC689986	Gadd45b	CF108904	BQ783112	Lims1		RGD1307254	Abl2		AA926087	LOC500625	AW915403
Acy3	LOC499894		En2	Slc38a1	Exoc4	Poldip3	ENSRNOT00000031812		Rcor1	Rps19		Nudt4	Gpr84	Lbp
A_44_P915826	S100a8		A_44_P159061	Spef2	LOC691759	Znf142	Hnrnpu		BI273936	Agtrap		BE113027	Tph1	Myo1g
Zbtb39	A_44_P905893		TC590475	Giyd2	Ppp1r15b	Nyw1	RGD1309759		Atp2b1	Ssr4		A_44_P781967	Utp14a	ENSRNOT00000037316
DV725311	RGD69425		Nbn	Casq2	Lyst	Mybbp1a	Olr37		AA893239	RGD1564764		RGD1310251	BQ201592	TC579587
Dhrsx	Actn4		ENSRNOT00000036791	Cnksr1	Sec63	XM_344241	CK478952		TC590765	TC589662		DY472299	Ccng1	Ucn2
Pias3	Ddx47		Myo5c	TC593858	ENSRNOT00000066686	BE104219	TC586166		A_44_P288578	Chrac1		A_44_P794304	Xrcc6bp1	BQ201188
AW523762	Pms2		Olr1627	Tnrc4	Rab7a	Ing5	Pigx		LOC685128	Rpl41		LOC691750	Ptprh	Ifitm3
A_44_P728923	Pmepa1		ENSRNOT00000018310	BG667380	ENSRNOT00000047609	XM_345749	A_44_P196975		Dis3	ENSRNOT00000036445		TC581441	Idh2	Cd40
AW920722	AW434142		Dennd2a	Plekhh2	Ppp1r12a	Paf1	Slc25a21		TC598615	Snrpa		Nqo1	BI284261	Slc39a6
RGD1562268	AI556773		Ascc3	Rab3b	Cxcr5	Zbtb37	Mex3a		Arrdc4	ENSRNOT00000024045		XM_343178	ENSRNOT00000047719	Rac2
RGD1309783	RGD1566319		Trove2	TC579234	AA875152	Batf2	CN543154		Cggbp1	LOC287551		Il17rc	TC591409	RGD1304963
Mxi1	Eif2c2		A_44_P917107	Mns1	Sox7	A_44_P778542	Ifi203		BQ191138	XM_212905		A_44_P704947	AW527515	A_44_P763036
BQ780562	LOC679999		ENSRNOT00000031110	Ednrb	Olr1646	A_44_P243881	AI555764		Gspt1	A_44_P698503		Rhpn1	ENSRNOT00000042838	Fam26f
A_44_P766654	BQ192007		XM_235612	RGD1562658	BF398611	AA924826	TC604344		Hnrnpa3	Uap1l1		C1ql1	Papd4	Hck
Ivd	Grwd1		AA997110	A_44_P981843	LOC689226	TC586825	BF561003		AI112101	AI172476		Boc	TC581776	Ripk3
Tcfcp2l1	A_44_P792495		A_44_P962890	Gcom1	FM113879	Ube2g2	A_44_P609543		Zdhhc6	Vsig4		ENSRNOT00000040985	Gsdma1	Mxra8
AA956071	Nol9		BF553545	AA875660	ENSRNOT00000022567	Lin54	RGD1564843		R seh2b	RGD1565056		Zfp191	AI237691	Mrc1
Cyp2t1	ENSRNOT00000007303		Phc1	Hspb2	BF564163	Zdhhc18	Lhx3		TC593290	RGD1561360		Apoa5	Arhgap24	St14
BF405897	C1qtnf6		ENSRNOT00000058552	Tff2	Olr1641	Mll4	Gzmb		Runx2	Stk19		AA997322	RGD1304595	Cdh1
TC602715	TC591450		ENSRNOT00000052005	Slc2a10	Nsd1	ENSRNOT00000068549	ENSRNOT00000024906		Pgap1	Pank2		Add3	Hacl1	Mpeg1
XM_218198	Dpp3		A_44_P255781	Sesn3	RGD1562819	AW530281	TC601524		Rqcd1	RGD1311055		A_44_P946401	Copb2	Stxbp2
LOC290704	AI411989		A_44_P777795	AF107265	Olr127	Setd8	Cd83		AI136738	Galns		ENSRNOT00000049962	Fgd4	A_44_P745827
A_44_P553072	AI070241		Igsf11	Fam71a	Bcar1	A_44_P855808	AA925776		Actr3	LOC64038		Fggy	Amz1	Gdf15
AA800059	Gtf2h1		Arl6ip5	Slc6a8		A pc5	Olr865		Dsg1b	Dhx38		RGD1562089	Esyt1	Birc3
TC603172	Frmd4a		A_44_P671041	ENSRNOT00000047935		Ctnnbl1	Ptgs2		TC587344	Rpl18		BF565900	ENSRNOT00000018684	Cdk6
Cd55	XM_220091		A_44_P751748	Shroom3		Irak3	Polr2d		Dnmt3a	LOC296165		Alpk2	Ptpro	Msr1
Tsx	LOC683685		ENSRNOT00000048642	Bmpr1a		Aph1a	LOC683071		AI011321	RT1-Ba		A_44_P213272	AI232065	Mlph
AW527509	LOC679892		Kdm5b	MGC114440		AA965274	ENSRNOT00000050969		Topbp1	ENSRNOT00000049724		BC098778	Lrrc40	B4galt1
CB547285	Pip		A_44_P447885	AA925000		A_44_P793224	p18		E2f3	Rbm3		TC601435	AI059146	Ifitm7
Art1	Nudcd1		A_44_P932684	Fxyd6		Dpysl3	LOC310958		CR756035	Aup1		TC602313	Acot1	Gpr65
X95850	Maff		Sertad2	A_44_P577263		A_44_P119029	Olr1362		Rbm7	Lrrc8c		Slc27a5	Stag1	Amdhd2
TC605399	Gosr1		Olr1229	Arrb1		Ankle2	AABR03055518		Pc	ENSRNOT00000021161		EV767560	CF109884	Rab32
AW918874	Tnfsf11		Ptprz1	BG378227		CF114049	RGD1559532		Zdhhc12	RGD1560099		AA925248	A_44_P525038	Fcn1
TC588402	Ppef1		S100b	TC600418		LOC685007	AY136826		XM_235474	Myl6l		AA818807	TC598181	Gch1
Sh3tc2	Leprotl1		Sox6	Macf1		Zfp819	Pnrc2		BQ211506	Ly6al		Pparg	BQ206248	Osr1
AW915016	Lrrfip2		Hsd17b4	Fam20a		ENSRNOT00000051979	Tnr		Wdr45l	RGD1565742		Synm	Il1a	Slc39a4
RGD1308923	Jdp2		RGD1563853	CB719180		Gfpt2	C3		Brca1	ENSRNOT00000060337		Nr4a1	Spata13	AA874941
CB326464	ENSRNOT00000016536		A_44_P980775	RGD1307851		Pik3ip1	AA818211		Mettl6	Arf4		DV729096	BM422809	AA957332
Zfp275	Papss2		Ncoa5	Myl3		AW253396	Mmp28		ENSRNOT00000017652	XM_221978		RGD1560125	AI176592	Tnfaip8l2
RGD1306959	Reg3a		ENSRNOT00000057150	Krt76		ENSRNOT00000026342	A_44_P278767		Slc38a9	AI104544		ENSRNOT00000033978	BE096356	Trib3
BF284283	Slc36a4		A_44_P594033	Rapgef3		BF290343	AI014074		TC580490	AA997861		Lcat	A_44_P763894	Ch25h
Hand1	Lctl		AB006881	Tgoln1		Med10	AA900518		ENSRNOT00000004404	L20986		TC601023	BQ211430	AW141855
Nfia	Rcl1		Ssfa2	TC583130		Taf5l	AI411122		TC591235	LOC291686		AA817965	Csda	Scube1
Snf1lk2	LOC501266		AA923937	Ablim2		LOC678741	CK601464		Dusp5	RGD1561797		Bdh2	Sf3b1	Rab13
Thumpd2	Csnk2a1		AA819329	Phkg1		Rfc1	BM986478		Alg5	RGD1562547		BM986464	AI548393	TC593311
BF547220	Bcl9		TC585622	XM_344800		AW915747	TC584487		Sh3bgrl3	H2afj		ENSRNOT00000007233	Iws1	Tbxas1
ENSRNOT00000002443	ENSRNOT00000022086		RGD1564984	Ccdc37		LOC498384	Sstr4		CB717310	A_44_P135402		TC593522	Leprel1	Cybrd1
LOC362347	Efhd2		Pgm3	Ttc25		Trafd1	BF400054		AI171535	A_44_P583900		AW142500	TC592813	Ctsd
Nedd4	XM_344307		TC593645	BF563517		Cramp1l	EV766930		Gtpbp4	Srd5a2		Znf703	RGD1566396	TC581558
ENSRNOT00000050415	Sox11		Usp40	ENSRNOT00000013930		Msl3l2	XM_344304		Rad54l	LOC294635		Ttc23	A_44_P227473	TC588016
Rbbp4	Fam20b		BF393429	TC597968		BE119793	BE118606		Slc35e1	Plscr3		Tnfrsf4	Chd1	C1r
Galr2	A pc7		RGD1311249	Carhsp1		Trmt1	MGC95208		RGD1310819	Cox6b2		TC579142	AI600035	Gmfg
Gprin1	Gen1		ENSRNOT00000001387	Cntf		Ggcx	Creld2		Cyb5r4	Trip4		Slc12a8	ENSRNOT00000006266	Vamp8
AW143690	ENSRNOT00000030768		A_44_P578428	RGD1306954		LOC690035	Olr331		Mk1	RGD1565495		Ptrf	Ftsj3	Timp2
BM387272	ENSRNOT00000000135		A_44_P873329	Adck4		RGD1309847	AI008190		A_44_P629540	A_44_P434148		CV110972	Sh3glb1	Nbl1
AA957487	AA924005		Lrrc8d	Tsn		Mark2	XM_217707		Rras2	Siva1		BF282598	Pdcd6ip	Fabp4
AW920863	N4bp2		S pc2	RGD1564906		ENSRNOT00000011246	AA817995		Mreg	ENSRNOT00000026148		AA925964	RGD1565668	Sh3tc1
AA875008	RGD1307934		BG380366	RGD1310448		RGD1309501	Zc3h7a		ENSRNOT00000007750	A_44_P621328		RGD1566050	TC595410	Pi16
BF408425	Hrasls5			Lrrc58		Pdk1	RGD1306995		Obfc2a	Dph1		A_44_P408197	Armet	TC575730
ENSRNOT00000008079	Copg			CK653300		CK844534	Rps17		ENSRNOT00000008961	Mospd3		TC584577	Fitm1	BF282236
BF557799	Clta			Arhgef12		Wash2	A_44_P194849		Ing2	Pgls		TC581852	A_44_P431452	Tgfb1
TC600344	Rasl2-9			RGD1310351		Camk1	Rspo1		AI071372	RGD1309634		Pih1d2	Fgfr1	RGD1563148
Pcdhga5	Ccbe1			TC588473		Nfatc3	Olr535		BQ200384	AI103155		BE101695	Med13	Mfi2
Nsmce1	Pnlip			Avil		Abca3	Duox1		Wdr25l	Tmem14c		Fam129a	TC592978	Fcer1g
LOC367333	RGD1307929			Ts xip1		Mtap	Lmod2		RGD1566264	TC591393		TC604511	Rexo2	Adamtsl3
A_44_P823790	Actc1			BE111474		LOC363188	X14435		RGD1308127	RGD1561843		Atp1b3	Lgals8	AI012221
Oit3	ENSRNOT00000036915			Tekt3		Gatad2b	Car5a		RGD1311358	BE105479		AA858732	Hnrnpf	Pygl
TC598872	TC598352			TC601413		BP485580	ENSRNOT00000029605		Cldn4	TC594299		Cd9	ENSRNOT00000006954	Tmem106a
Mpn2	D jb11			LOC363267		M61004	A_44_P422233		Eif3e	Tspan11		AA923928	Sft2d1	AA849718
AI412542	Tmem8			Enkur		Lcor	Olr848		Ireb2	Eif3f		BG380282	CB547642	TC591543
RGD1561147	BQ206365			Tmem144		Kctd10	Aspn		Tmem224	Rap2a		Gpr107	Pomt1	Ctsc
Olr312	RGD1560288			Klhdc8b		TC582209	TC594868		BE110237	ENSRNOT00000032787		Ccdc49	Lepre1	AI112012
AABR03028253	Ccdc21			Rapsn		Tbc1d2	TC586054		Adam19	BI289004		TC593019	Rab14	D jc22
Rarb	Rftn1			BF555106		AI176265	Tmem194b		RGD1563307	TC602496		Evc2	ENSRNOT00000058495	Cebpd
AA858570	Uck2			BG373221		AA925061	Gpr15		Rps9	RGD1564088		Zcchc14	Pak2	Sfpi1
Ppp1r1b	Suv39h1			Col27a1		Raly	AW520848		Ppp4c	Slc35b3		Ins2	TC603124	Ctsh
ENSRNOT00000006222	Vom2r38			A_44_P276919		Scin	AI012475		Gng12	Emd		Cd74	Lrp4	TC590656
A_44_P728828	Capn1			A_44_P778851		Cap1	Myh13		Gpr132			RGD1305592	BF405109	A_44_P718765
Sorbs3	Lamc2			Fibin		ENSRNOT00000058379	Rps24		A_44_P683082			AI029408	AI176154	BF398047
Itgb5	A_44_P776915			A_44_P962074		XM_345185	A_44_P870987		Lysmd3			A_44_P279388	BQ203756	Fmo1
BQ201365	Atad5			TC596328		Skiv2l	Elof1		Lef1			AA819034	CA506938	BF523192
A_44_P285786	ENSRNOT00000037381			AI059959		Frmd8	Zfp53		ENSRNOT00000025716			Arl4a	Adam17	CB546740
Prkca	Ints9			Stim1		ENSRNOT00000056276	BI295497		RGD1559724			TC584148	A_44_P730996	AB072614
Dsp	A_44_P689909			AI717736		BE109244	ENSRNOT00000027936		AA956971			Dchs1	ENSRNOT00000056198	AI171966
XM_230283	CV797394			Sin3a		Etv3	AA946110		Gnb4			AI014169	Lrriq3	AA925353
Slc25a29	TC605795			BM986522		Gltscr2	Ccdc109a		Vcsa1			A_44_P715868	AA900054	Cebpb
LOC691221	RGD1307704			A_44_P976524		TC598446	LOC301881		P2ry12			Fat2	AA859235	Lrrc33
TC603069	AA891920			TC603019		Elf2	Rnf111		Nup133			TC598969	CF110025	TC602883
Sncaip	Ccr6			Slc16a1		Znf787	ENSRNOT00000047731		BE098732			Ccnd2	Lpcat1	Alpk3
BF281337	Polq			RGD1309051		AW142801	ENSRNOT00000035353		A_44_P643738			Pyroxd2	A_44_P661747	AA900367
ENSRNOT00000056456	Copb1			Raver2		TC592092	Zan		Rnf150			Ormdl3	Acp2	Mpz
Smarcb1	Gpr110			Chkb		Trim28	A_44_P853991		Pycs			TC599942	Man2a2	Iqgap1
Pla2g5	Rpl24			RGD1310271		Btn2a2	A_44_P891704		Tm9sf1			Tbx4	LOC684506	Cyp27a1
LOC691000	AA962967			Ccl24		ENSRNOT00000026938	BE115700		RGD1563739			Tgfb2	Daglb	AB040488
A_44_P325772	M6pr			A_44_P809901		Ccdc50	A_44_P854619		Smu1			XM_223170	Slc38a5	Fl
XM_213050	Myo1b			LOC289517		Gramd1b	ENSRNOT00000040660		Zfp472			Ston2	TC603080	XM_235046
AI170568	Plekhm3			Maob			ENSRNOT00000044576		RGD1310727			A_44_P808918	Tmem123	Tnnt2
BI289820	Ints7			A_44_P747170			BE103138		S100a9			BF283048	Ibsp	AI178828
ENSRNOT00000047080	Rhov			Rnf25			A_44_P947026		Rassf3			ENSRNOT00000041253	A_44_P747142	Eif4ebp1
CB716026	Fibp			Sord			Ankrd23		TC603391			St8sia2	RT1-N3	Sin3b
Smcp	Impa2			A_44_P794108			Znf467		TC584956			TC586456	A_44_P676250	AA965150
Tmem81	Akr1b1			Bag3			Olr1481		TC579095			Gfap	Chrng	Nes
Itga7	BQ201114			Ampd3			Olr259		DV723842			ENSRNOT00000040334	A_44_P577612	BF542741
Nr1d1	LOC304396			Calcrl			Pelo		LOC679649			Ghr	AA817782	TC602650
RGD1562700	Lpin2			Kctd1			Olr1384		Erlin1			Olr920	Actl6a	RGD1563547
RGD1308117	ENSRNOT00000043200			TC587333			BE102374		Kcnj15			AF159099	RGD1566307	Aspg
ENSRNOT00000051759	Tnf			Pax6			Sectm1a		TC592766			Pthlh	Irak2	RGD1305464
Arhgap29	Bfar			FM038774			Klf16		Wnt2			TC594794	AA924993	CO560843
BE120346	BF397301			AA963194			Olr230		TC592787			TC586442	Noc3l	Fxyd2
Aqp9	Arg1			Mmp25			AA818707		BC105909			Itk	Lrrc42	Nupr1
A_44_P916038	ENSRNOT00000060868			Dusp18			A_44_P852146		LOC687259			A_44_P900646	Nkap	Pmp22
A_44_P938073	A_44_P368386			Crocc			LOC688970		Tmem48			ENSRNOT00000040629	Tmem206	Psme1
L20993	A_44_P133519			Hyal1			AI409427		TC574115			AI549009	Baz1b	Igfbp2
Gli3	March8			Fbxl13			RGD1561667		P2ry13			Gpr177	Niacr1	Cd8b
Bcl11b	Slc24a5			AI145680			Gng10		Wibg			DY472907	A_44_P822749	XM_216438
Klk1c10	CK838478			Tsc22d4			AB097857		RGD1565260			AI009397	LOC307783	S100a4
AI104571	BE101452			RGD1311893			A_44_P560176		LOC500184			Bmpr1b	Terf2	Tifa
AI137314	Ccdc99			ENSRNOT00000032489			Vom2r4		Icos			Tcea3	TC581283	ENSRNOT00000050465
RGD1309313	Slc35c2			Mlc1			Ampd1		RGD1562018			A_44_P778258	Capns2	BQ200469
Antxr1	Vac14			Dlx1			Caprin1		A_44_P402995			AA964092	Sap18	RGD1561778
ENSRNOT00000036148	ENSRNOT00000030916			Aox1			FM116313		Tpt1			AA957185	TC581880	Cybb
TC599239	Gpr172b			ENSRNOT00000051980			AI547650		Sec22a			BE109513	TC592940	BI283060
Sgk493	Nsmaf			AI231802			BC091295		Galnt10			AA859636	Ammecr1l	Ccl2
Mpst	Rpl4			A_44_P128820			XM_214348		RGD1562489			CX569150	BF291245	Ltbp4
RGD1564943	XM_226343			Zg16			CO571155		Ssrp1			A_44_P613696	A_44_P686419	Slfn2
TC587222	Slc39a7			BF567278			CB547666		Egr1			RT1-M3-1	TC594331	Prkcdbp
AA859970	Ubash3b			Krt14			Prl8a3		ENSRNOT00000038448			CB547725	AW917977	AA894004
Tdo2	Usp39			BG378920			Crtc3		A_44_P959263			A_44_P654586	Mphosph10	BF558512
AA858651	Inpp5k			AA892666			AI501398		BM386671			Vkorc1	ENSRNOT00000063858	Bst1
Hipk1	A_44_P365663			Nr2f1			Rbbp7		Gal3st4			AI060016	TC587314	Rai14
A_44_P358743	Copz1			Kif16b			Cno		BF420059			TC605723	A_44_P470717	Klf5
Srrd	Prim2			CB328591			AI639022		A_44_P575763			Gulp1	FM101933	Pf4
A_44_P721879	TC604605			AW143724			Tcf3		AI101363			Slc7a11	CB545469	Pros1
Serpinb6a	Slc45a4			Zfp395			A_44_P930814		BG666601			Vcam1	AI412008	XM_343667
BE108949	ENSRNOT00000036759			Slc37a4			A_44_P142306		TC599089			A_44_P645099	Rnf114	Anpep
Tmem184b	Nde1			Arsa			BI291916		ENSRNOT00000043501			Gpr88	ENSRNOT00000031837	Vamp5
Znf516	Lbr			DY471385			BE109381		Ptpn12			Nrtn	A_44_P577917	XM_217443
AW918243	A_44_P714184			RGD1311678			A_44_P269601		AA899715			BF409926	AW921259	BF548241
Olr1670	AI412180			Aplnr			AI137931		A_44_P626161			DY472327	A_44_P947632	Hs3st6
CK845705	Cep72			ENSRNOT00000028334			Otog		Tmtc3			March3	t2	Sdc1
Mccc1	Tcof1			Ascc3l1			CK838847		ENSRNOT00000002917			RGD1563091	BF567639	BG380414
LOC691125	BE104266			AI169255			Olr1696		Nop58			A_44_P638915	Gapt	Clec4a1
LOC360997	Stil			BI282339			Olr96		Nlrp1			Ly6g6c	BQ198894	Fstl3
TC590017	Eef2			Arx			TC574681		Smc4			Sox2	BC098776	Snx20
TC589847	AABR03104805			Bhmt			Olr883		Nol12			Stat5a	Rbm16	Stap1
ENSRNOT00000046263	Fut11			AI010960			CO568196		Pla2g4a			Rnd3	A_44_P581083	Ctsa
ENSRNOT00000029027	AW918717			Lonp1			XM_229333		Eif3s10			ENSRNOT00000029485	Spint1	AA859805
A_44_P799807	Zc3hav1l			Lrrc52			Hbp1		AA963043			Slc22a5	Ccdc86	Cd86
ENSRNOT00000067964	Nup93			LOC300963			RGD1564018		Sfrs12ip1			Mi	RGD1559914	Fas
Klk1b3	Slc22a1			ENSRNOT00000036803			AI070806		TC588917			CA506853	Bcl10	Irf5
AI236754	Cct4			EV777540			Rsu1		BQ206970			RGD1565378	LOC682161	RGD1309537
Epha3	Bzw2			Mfap3l			Zbtb1		BI289407			Rragd	AI044035	Scamp2
Olr1461	Sec16a			RGD1309414			Ccng2		Crnkl1			TC582220	AA819288	LOC310721
Errfi1	A_44_P107761			TC593009			A_44_P544070		A_44_P384304			Mocs3	Gtlf3b	Abca1
Sfxn3	Cul4b			A_44_P736362			A_44_P452570		Parp2			Trappc6a	AA944323	Ctsz
A_44_P577889	Retn			AI236229			Olr384		Nbr1			A_44_P962886	Cdw92	Mboat1
Cyb5r1	Slc25a37			Fank1			A_44_P860485		Mcpt2			ENSRNOT00000014191		Pabpc1
LOC299282	TC587570			Lgi4			RGD1560565		ENSRNOT00000050990			Nov		Aldh1l2
RGD1560209	BU758374			RGD1310945			BE097770		Lcmt2			Cidea		Clcf1
CB759097	Shmt2			XM_345930			Olr637		ENSRNOT00000068763			Mga		Pxn
Cirbp	RGD1308601			TC598219			ENSRNOT00000041819		Ccl20			BF416285		Tlr7
Bmp15	Dazap1			AW918767			A_44_P590627		TC597722			A_44_P363362		Id3
RT1-DOa	ENSRNOT00000022565			TC587934			AABR03057448		Ppt2			CO400785		Dap
Krt73	Mtmr12			Cmpk2			BQ206156		Lyar			A_44_P808244		ENSRNOT00000030357
Lmbr1l	Srgap2			Rshl3			Olr1673		Reg3g			ENSRNOT00000023109		A_44_P347283
CF110171	Pigo			Clic6			A_44_P279046		MGC94192			AW536039		Wwtr1
AI234663	Ipo7			Acacb			A_44_P166472		TC593891			A_43_P14575		Aldh3a1
Pgf	AW143923			A_44_P639137			A_44_P976212		Pdgfc			AW914891		Omd
AW143657	TC591668			Tacc1			Olr1701		BF553083			Ifi27l1		BC088301
A_44_P747104	D84480			rCG_37297			A_44_P560207		R se6			FM098264		Siglec1
TC598389	TC592779			Pldn			Dhx15		CR755114			ENSRNOT00000014921		TC599592
AI176647	RGD1566387			Tmem82			Igh-6		Uba52			AA848404		ENSRNOT00000056471
BG379104	Gatad2a			Serpini2			Phf7		ENSRNOT00000031839			CO387735		Ncf1
BM385414	Cgm4			Etfdh			Olr302		Snf1lk			AA899661		Sfrp5
LOC686922	Hnrnpul2			FM116103			Olr639		BF404932			Nr4a2		BQ192332
TC597191	Hist1h1a			Polm			A_44_P778608		BE096378			Rilp		Emp1
Cdkn1b	Dgcr14			Med26			A_44_P842451		Birc2			Olr1455		Gpx1
RGD1305422	LOC685171			FM101820			BG668164		Pigt			AI599448		A_44_P838725
RGD1562590	Akt1			TC597751			BE107015		ENSRNOT00000057978			Dcakd		Wnt6
Ttc22	Mkl1			Irs1			LOC498063		LOC678703			TC581271		Ankrd33b
RGD1564327	Ap3b1			AA955151			ENSRNOT00000019578		RGD1306072			A_44_P809514		Acp5
Nol8	Cpsf5			TC594336			Klrd1		Magoh			AW915320		RGD1565591
CO402766	ENSRNOT00000007136			Fat1			Mamdc2		BQ779937			BI282349		Tfec
AI175779	Aaas			Prlhr			Cadm1		A_44_P210961			Ccdc130		Ddr2
BF286548	Rhox5			BC091431			Kdm3a		LOC300249			Spon1		Epcam
Id2	Tbx3			D jb13			TC602127		ENSRNOT00000048888			AA998448		A_44_P892720
Tjp3	LOC499339			Ptplb			Zfp426l2		RGD1311558			Rttn		Zfp36l2
ENSRNOT00000047200	ENSRNOT00000022583			FM052236			Olr1295		Cbfb			ENSRNOT00000010126		TC593234
AI029183	Psrc1			Rcan3			Cst11		LOC298977			BI284268		Slc22a18
TC591122	XM_220256			Vcl			Vom2r63		ENSRNOT00000023145			TC583869		Arhgap30
Ccdc114	AF336872			AI045814			Rbm6		BE107098			TC602113		BI282748
Ptgfr	Eps15			TC597976			Lap3		AI232332			TC592161		Tgfbr2
TC602928	Tlr5			RGD1310799			ENSRNOT00000058288		CA507660			BI275582		LOC684871
ENSRNOT00000031925	Smad5			A_44_P749588			A_44_P265030		A_44_P885531			Stard6		Ier5l
TC584998	BE113129			Chrnd			TC593517		CX570444			C9		Prg4
A_44_P660621	TC600117			AA900253			BF546599		2001-09-01			AW141066		Loxl1
TC587159	ENSRNOT00000048553			TC592217			BM386995		Sdcbp			RGD1565726		TC591196
Plec1	Timm17b			BQ211822			A_44_P311398		ENSRNOT00000068248			Ubtd2		Fgr
Mmgt2	Ghdc			TC596716			Tex10		BQ780443			Eprs		E00898
Msx2	Cenpb			A_44_P814374			AI408945		A_44_P508804			FM059618		TC592865
A_44_P737037	A_44_P891499			Adh5			TC584574		Wdsof1			TC602469		XM_214014
U25282	Lgtn			Plekha5					AI549208			Pyroxd1		Cd8a
LOC690257	Ubl4			A_44_P713802					BF289533			Ly49i2		Pttg1ip
ENSRNOT00000060291	Vsig2			Nxf1					LOC292743			Ncor1		Slc15a3
Nfe2l1	A_44_P607704			BF545795					BQ211783			Scarf1		A_44_P745922
Paqr5	Thbs1			BQ190539					ENSRNOT00000059208			Pvrl4		Hspb1
Scmh1	BG709676			Acot2					AI176714			Znf746		Slc43a3
LOC295574	BQ191076			RGD1560020_predicted					RT1-M6-2			Klra2		Pdlim2
Krt12	A_44_P313954			Sart1					Adora3			Gng5		Tubb6
Prr6	ENSRNOT00000056272			Chmp2a					ENSRNOT00000009998			AI411057		Tmem140
S1pr4	Prex1			XM_347058					AI045502			XM_233855		Cd109
BQ194543	RGD1304728			AI072337					RGD1564085			BP496365		Plp2
Pus7	BI298039			XM_344672					A_44_P669569			AA926036		Rassf9
Csgal ct1	A_43_P14557			A_44_P739086					BM386169			TC597507		CF107866
BI296388	ENSRNOT00000022951			Tnrc6b					Kcnh4			isg12(b)		AA923853
Slc22a8	Snx18			LOC683514					ENSRNOT00000011358			Myocd		ENSRNOT00000027998
Ceacam1	Dtnbp1			LOC365777					A_44_P898999			Tmem204		Gbp2
BE112262	XM_221470			Iqcg					A_44_P119633			ENSRNOT00000059983		ENSRNOT00000002214
Fdx1	Mmp13			A_44_P614767					RGD1308009			Decr1		TC578855
Vom2r73	Rab1			AI008689					Tgfbrap1			Ptn		CV080648
RGD1311742	RGD1311345			Hgfac					BF420742			BQ201465		RGD1565457
AA997859	ENSRNOT00000012094			RGD1563106					Olr1226			Fbxl20		Adam33
M11901	Adrbk1			Abhd4					Col4a1			Phox2a		LOC305633
XM_225713	Fbxo18			TC603384					A_44_P269652			Rpp14		A_44_P764689
BE117189	AW531909			CF106990					RGD1307983			XM_232861		ENSRNOT00000059323
XM_344723	Mlec			A_44_P548676					AI044348			TC599147		BQ209488
L20996	Ccdc22			TC603851					Mgat2			Il2rb		TC593622
AI763958	RGD1306074			AI101222					TC591469			TC594998		BE109691
R se11	Fmr1nb			AW915359					Mll2			BE107890		LOC686323
Cyb5r3	Cplx4			Brd2					CV102701			A_44_P977056		Lpxn
Cd209d	Sap130			BE119385					Cep110			BF564141		BF560755
Pi15	Tdg			A_44_P716969					AI639343			AI237636		FM100326
Pif1	Eif1ad			A_44_P961856					Tusc1			CB556467		AI172159
Rdm1	ENSRNOT00000020886			Pbxip1					B3galnt1			TC595276		Tnip2
BI273720	Slpil2			Plat					TC585827			AW916078		Obscnl
AW530784	Orm1								Mesdc1			Zfyve1		RGD1305254
FM122807	RGD1311940								Olr921			TC593003		AI408734
Sec61g	ENSRNOT00000014405								AA858838			ENSRNOT00000018640		Hormad1
ENSRNOT00000067476	Cstf1								TC585912			TC595985		Cited4
RGD1561086	BF406540								LOC500584			AI013361		Ptger2
S100a1	Pibf1								AI145372			A_44_P701025		AI011757
AI029942	Zfp259								AI030939			Tbc1d23		Tcirg1
Grtp1	Pragmin								Mpv17l			Fbln7		A_44_P438529
TC594548	Sidt2								A_44_P674069			AW533923		Ptplad2
Tex21	AI136833								AI228247			CF110666		AI713966
Bat1	Cnnm3								TC596437			BI284716		A_44_P959674
Slc16a4	Cox16								A_44_P652213			BF522944		Itgb2
M14369	Phb2								Rhoa			A_44_P781923		Prx
Olr640	Ehmt2								Dpy19l4			Bcmo1		ENSRNOT00000013761
TC604845	TC586525								RGD1560931			A_44_P622576		A_44_P869273
Taar7e	RGD1561785								XM_229703			ENSRNOT00000031978		Npc2
AI144744	A_44_P667382								A_44_P161358			Nr4a3		Inmt
A_44_P832271	Hdac4								XM_344692			AI171503		RGD1359713
A_44_P464200	ENSRNOT00000065351								Pcbp2			TC600335		Tagln2
A_44_P930467	Asam								Zbed4			TC603021		Osmr
CB547704	Hcr											Zfp111		Akr1b8
AW529623	ENSRNOT00000011029											Zfp458		Cpxm2
ENSRNOT00000051623	Tarbp2											LOC301115		A_44_P552802
Ccnt1	TC596954											ENSRNOT00000057681		Lyn
Slc4a2	ENSRNOT00000002030											Doc2g		Cubn
Slc22a4	Fam120a											Lgals9		AW143697
Pitx3	Tgm3											TC587965		AA964184
AA891213	Tpmt											Fgfrl1		AI412156
Fubp1	Eif2s1											Herc6		AA894304
Nkx6-1	Aer61											Drd1a		RGD1562174
A_44_P215698	A_44_P421921											AA818877		Tlr6
Hoxa2	A_44_P161652											AI230806		Rgs14
M16406	Gpr50											CF106966		Tspan4
Cpt2	DY314586											A_44_P578452		Pram1
XM_345538	Ubp1											2002-09-01		Prkcd
A_44_P776708	BE109570													Gldn
A_42_P539738	Rad54l2													Frk
Ntn2l	Tsga14													Casp4
ENSRNOT00000014680	Zmynd19													Aldh2
AA955849	Bag1													Il17re
Fbp1	Gale													Scn7a
Slc28a1	LOC289968													Slc27a3
RGD1560471	Olr410													TC600083
ENSRNOT00000044574	Cpsf3													TC595939
Kcns2	Znf496													Scpep1
Colq	Ash2l													LOC685108
BE096754	Glo1													S100a10
Card10	Epha2													LOC366396
Mosc2	Usp1													Cnr2
AA926202	Prmt3													Entpd1
Tnni3	Hmgcs2													BF287204
Gstm1	RGD1559750													DV723525
Sult5a1	Atp8b1													TC605652
Cdc42bpb	Capza1													Laptm5
XM_222054	Slc28a3													Moxd1
RGD1564515	XM_341729													Sphk1
AI407163	XM_228776													Mmp19
AI171462	ENSRNOT00000028509													Ccl12
CA505735	Tmem71													Atp10d
AI237416	Olr878													XM_237361
A_44_P563281	RGD1560896													Twist1
TC595471	A_44_P377473													TC596499
ENSRNOT00000052299	LOC500370													Osgin1
Nfix	LOC294165													BQ209491
ENSRNOT00000048123	Pp3111													Stat3
Hist2h2be	TC582157													Dpp7
RGD1307799	RGD1311463													Fap
A_44_P905337	Cdkn2aipnl													BM986396
A_44_P985259	A_44_P377706													Col6a3
rCG_34541	Rab35													Tfpi2
AA850940	Thrap3													AI234133
Xrra1	Dmrta2													Ccl7
Ttll10	BM384251													Zic2
Amotl2	ENSRNOT00000049187													AA925708
Rai12	Ogg1													Echdc3
A_44_P208538	Zyx													Dcn
ENSRNOT00000030027	Ppargc1b													ENSRNOT00000058058
A_44_P906637	Eif3s9													Nid67
ENSRNOT00000014629	BQ200634													Stat6
XM_213320	Nr2c2													TC582094
Scand1	Plk3													Thbd
Pafah2	Myoz2													Slc2a9
CB545387	Olr35													Smpdl3a
AF050661	Gga2													Chmp4c
BP491189	Agfg1													AW921223
S63167	ENSRNOT00000010809													Ada
Olr1301	Vti1a													Unc13d
Figla	Eps15l1													Slc47a1
Tns1	Hells													Zmynd15
Flot2	Cars													Slfn8
AB072242	TC593574													Col1a2
Aldh1a7	A_44_P319138													Gpsm3
Sorbs1	Fam48a													CF106917
Sspn	Hsd11b2													Plac9
ENSRNOT00000034548	Gpbar1													BF558497
A_44_P175720	ENSRNOT00000031044													Ptgds2
BE105492	Oxa1l													ENSRNOT00000020091
Lrrc66	Alox5													A_44_P669519
A_44_P965229	AA997804													Anxa7
BQ199802	Ap1m1													Foxc2
A_44_P102814	Mrrf													Efemp2
LOC500702	Prkdc													A_44_P793931
Olr1337	Trip12													Wnt5a
A_44_P947573	Lrrc3													Sned1
Commd9	LOC365309													Pdpn
ENSRNOT00000015265	Orc3l													Gpr183
Fjx1	Pmm2													AA900854
CA945782	XM_224197													Mgst2
DV719240	Alg8													Atp6v0d2
Aig1	Mre11a													CB327159
BP493483	A_44_P142531													DV726345
RGD1564406	AA849603													Il18bp
Noxa1	BE116070													Arhgap10
Bbs1	Prss35													Trim69
BE098686	Gnb2													CF114404
AI013472	Commd4													TC600802
AA848451	TC599365													TC576691
AA900063	A_44_P902199													Mical1
Tulp2	A_44_P840128													AA998473
CF113751	BM387339													Mapk13
ENSRNOT00000055249	Pwp2													Ctss
AW919735	BF555945													Ddx41
Cdh11	Arfgef2													BF396321
AA900322	Dctn4													Pik3ap1
Pde1a	Cyp2w1													LOC690045
Visa	LOC317165													L42293
AI059874	A_44_P824023													TC603594
Klhl18	Arrb2													Fmod
ENSRNOT00000056114	Mettl2													BM389019
Itgb6	Sult2a2													Dtx4
Per1	Dyrk3													Arhgap9
A_44_P777805	XM_224416													Spp1
	Setl1													BP481127
	EV774530													Shmt1
	Cort													BQ211314
	Mbtps2													AI177869
	BI395747													Card9
	mrpl9													Myl2
	Rnf121													BM387864
	Calcb													A_44_P869736
	Helz													Wnt4
	Smc6l1													Phldb3
	Cnga2													AI044170
	Prom2													Fn1
	LOC317279													Man2a1
	Ufm1													Dapp1
	A_44_P291172													Itgb7
	ENSRNOT00000067554													Col3a1
	Qars													AI010476
	AI232900													Emp2
	March5													ENSRNOT00000025394
	AI535514													BF548670
	Dapk1													Ptpn7
	Enpp1													psa
	Eps8													RGD1565785
	AW142569													Skap2
	Ecel1													LOC687105
	Icam2													Dhh
	TC602263													XM_342827
	Hnrnpl													Ppfibp1
	Slc25a13													Myo7a
	A_44_P103176													Ptprv
	CB324167													ENSRNOT00000059810
	XM_230447													Scara3
	Hip1													Aldh1a2
	A_44_P269752													AA900536
	Slc36a1													LOC367994
	Il7r													BF289184
	AA899938													Cxadr
	ENSRNOT00000024091													BE113966
	RGD1311863													Gsdmd
	XM_217278													BC158826
	Dyrk1b													Mgst1
	ENSRNOT00000022945													TC587769
	Prpf4													TC588121
	X61106													Fam179a
	Arcn1													CF111186
	Ugdh													Lgmn
	Xylb													CA504257
	Icmt													Copz2
	BE109586													Klf6
	Snrnp70													Csf2rb
	Nfx1													Ogn
	A_44_P858812													RGD1311458
	Txn1													TC587992
	LOC687346													R set2
	Nup62													TC591551
	ENSRNOT00000037620													Col8a2
	Gmfb													TC585443
	Ncln													Fam71f1
	Thoc3													Fzd1
	A_44_P394270													TC581929
	DV718743													Parvg
	ENSRNOT00000020819													Mapkapk2
	LOC683674													B2m
	CB546035													Faim3
	ENSRNOT00000058693													CB327340
	Alox15													Itga4
	BG057538													Serpinf1
	Ythdf1													AI043958
	A_44_P982920													AA900368
	Xpo1													BE120531
	TC596451													LOC685020
	Cd80													XM_237388
	A_44_P232285													AW251647
	Itgad													Cmklr1
	Ppox													Ctrc
	Uba1													F10
	Gabpb1													Hpse
	A_44_P966358													RT1-CE7
	ENSRNOT00000028188													A_44_P840118
	Larp1													TC600693
	Pfkfb1													Thbs2
	A_44_P623036													Cd300lf
	Nrip1													ENSRNOT00000036972
	Wdr33													AI408440
	BP497478													AI230985
	ENSRNOT00000011056													Sertad1
	ENSRNOT00000059486													BM299612
	XM_228074													Ptpn1
	Dhps													Ccl6
	Stk35													Fam129b
	Cenpn													BI279526
	A_44_P761386													Rhbg
	ENSRNOT00000068351													Myc
	Manba													Ucp2
	Col9a3													AI231805
	Slc35a4													TC603458
	Fam91a1													Lama5
	Klk1b21													TC601767
	Zfp455													Plac8
	ENSRNOT00000003992													Ltbp2
	Smoc1													CF110435
	A_44_P675125													ENSRNOT00000049620
	Tnfaip8l3													TC599267
	Map2k1ip1													Mmp12
	Ahcy													Renbp
	A_44_P367900													Eya2
	XM_218266													ENSRNOT00000032094
	Polg2													Sp5
	BI275815													FM072438
	Tmsb4x													A_44_P853879
	Smcr7l													Ier2
	Pid1													Tmem150
	Ap1g1													Gcnt1
	Eif3g													Gbp5
	Olr771													TC589471
	Setd5													Hebp1
	Tnni1													Rest
	BF393124													Bmp7
	Kp 6													Junb
	Ttyh3													Man2b2
	TC602425													Serpinb10
	AW529075													BQ204616
	AI112943													Ninj1
	Pdia5													Il13ra1
	XM_344323													Mst1
	AW140632													Ftl
	TC596039													CO571131
	Olr1690													TC583188
	Capn12													Slc24a6
	Dck													Tmem176a
	Glrx1													CB545562
	Vps24													Cldn9
	Fam111a													Foxd2
	TC587575													Gadd45a
	LOC683733													LOC684555
	S58644													Nucb2
	LOC498543													Slc7a7
	Grb2													Cd4
	Pknox1													Col6a1
	Itgb3													A_44_P809720
	Ints6													Elmo3
	MGC93975													Slc39a1
	Ppfia1													CF110390
	A_44_P238636													Runx1
	AI716248													Col12a1
	CB544720													A_44_P962711
	Sh2d3c													Mmp14
	Thoc5													Emilin1
	A_44_P583151													CO555173
	TC601859													AI112115
	Tchp													ENSRNOT00000055179
	G2e3													LOC296723
	Mecp2													Cd300le
	Cts7													Vangl1
	AI169161													BE109296
	Zbtb33													TC588735
	Rnf4													BM387057
	Lemd2													Gas7
	Nop16													FM090556
	Adprhl2													A_44_P854254
	ENSRNOT00000032083													Rod1
	A_44_P670842													AW915944
	Ints5													XM_234370
	Parn													BF559836
	RGD1562291													Dok1
	Sct													Rcan1
	Nucks1													Ccrl2
	Dscr6													D i2
	A_44_P974956													Crip2
	Ccr9													BE110980
	RGD1560821													Cxcr3
	RGD1359127													Hgf
	ENSRNOT00000067982													A_44_P791638
	A_44_P960435													Bcat2
	Ttc17													BI275716
	AA925136													Fcnb
	RGD1308380													Furin
	AA955241													TC600632
	AI178684													Trip10
	AA964073													Pla1a
	Incenp													Ctsl1
	A_44_P733485													rCG_44068
	A_44_P946378													Fcgr1a
	A_44_P889591													RGD1561067
	Fdxacb1													Fam38a
	AI008151													ENSRNOT00000036927
	Mcrs1													Col6a2
	Ccdc18													Trim55
	TC576186													Mxd4
	RGD1565410													BM386689
	Dzf17													Il18
	CB606373													t1
	Dhodh													A_44_P958935
	Eif2s3x													ENSRNOT00000032512
	XM_233518													Akap13
	Lalba													LOC686539
	ENSRNOT00000057007													S i1
	Pde6b													AA892259
	Stk11													ENSRNOT00000064273
	Pus1													Sh2b3
	Sptlc2													Map4k1
	Agpat6													Pilra
	Sc65													Adamts1
	AA849781													Fuca1
	Wdr46													ENSRNOT00000035259
	ENSRNOT00000021145													TC601583
	BF523472													Gadd45g
	RGD1309522													Prrx1
	Myh1													Prrx2
	BP494661													Fhl2
	RGD1561871													BF557223
	Zfp26													Cd276
	Mxd1													A_44_P563496
	Asap1													Spsb2
	CV079281													Pgcp
	Med16													Ikbkb
	RGD1560492													A_44_P974665
	Gtpbp2													Cytip
	A_44_P164063													Fcrls
	RGD1565753													C1s
	RGD1308139													AA957004
	AA866227													Mgl1
	Tars													Ptgis
	A_44_P105706													Dpp4
	Prss36													LOC690976
	AI111346													ENSRNOT00000048078
	Ubxn1													Abcc3
	ENSRNOT00000016347													ENSRNOT00000036481
	Olr164													Pcolce
	AI236773													Npl
	Fam175b													ENSRNOT00000015466
	BF285026													Ccnd3
	Six6													ENSRNOT00000023065
	LOC303810													Ly49i7
	Tbc1d14													Asgr2
	Ssh3													Ptprc
	Prkcsh													Ybx1
	Gsr													TC600657
	A_44_P716262													BQ781402
	ENSRNOT00000004250													Tnfrsf1a
	TC602051													Espl1
	TC599343													AA946250
	AI010591													Anxa5
	AI178160													AW531675
	ENSRNOT00000060507													Ptk7
	U90260													LOC365047
	ENSRNOT00000016561													Aprt
	Olr1340													TC605114
	Gemin4													Ltbp1
	A_44_P977761													Cd63
	Rps3													BM986501
	BE108919													Kdelr3
	Lmf1													Rhoh
	AA859954													Lrch4
	Farsa													Ppic
	BE108086													Prkab1
	Ran													Akr1c14
	Usp38													Oaf
	Smc2													ENSRNOT00000030402
	Hn1													A_44_P608972
	AF050659													Mfap5
	Nol10													Srpx2
	Gja5													Rhbdf2
	AI176554													Mvp
	Exoc3l													Tgfbi
	RGD1559904													DV726720
	ENSRNOT00000040877													Cmtm3
	RGD1311501													AA923988
	Galntl5													G 15
	AI230862													Nt5dc2
	Cnksr3													TC598963
	Flii													Mrlc2
	RGD1561154													RT1-Cl
	Uchl5ip													Itpr3
	TC592873													RGD1310185
	Hs1bp3													LOC308990
	A_44_P107605													RGD1310224
	AA819051													Syk
	TC595663													Kcnk6
	Got1l1													Sod3
	Polh													Pctp
	XM_218589													ENSRNOT00000047053
	ENSRNOT00000029909													Obsl1
	AI233817													prt1
	ENSRNOT00000034961													ENSRNOT00000056262
	ENSRNOT00000024516													Olfml3
	Thada													Igfbp3
	XM_344242													Ripk1
	RGD1564278													Zfp36
	Cited2													Bri3
	Ppwd1													A_44_P867828
	A_44_P506328													Sytl3
	Spink3													Anxa10
	ENSRNOT00000061008													XM_346337
	Cenpe													Podnl1
	RGD1309410													Syne2
	Scyl1													Hmox1
	Scyl3													TC576708
	Os9													Cxcl1
	RGD1311564													AW142140
	A_44_P699410													Megf6
	ENSRNOT00000067752													AI171268
	Syap1													BI287851
	Sema6a													Ppp1r14b
	A_44_P292951													LOC501280
	RGD1307396													Crabp2
	AA875204													AW914472
	Phc2													TC598704
	Sele													Procr
	Znf691													Cst7
	RGD1311072													A_44_P640644
	RGD1359349													Il20rb
	Epor													Mrga10
	A_43_P22483													Aoah
	Pou2f1													Ecm1
	Aptx													TC589208
	AA901070													U03629
	ENSRNOT00000059158													A_44_P667458
	AI227836													Rab20
	AA926178													2011-09-01
	Htra2													Vav1
	Casp9													Txnip
	BF546389													AA866448
	XM_344992													Adam15
	Anp32a													Hist1h4b
	AA956634													Fam46b
	Crlf3													Clec4d
	A_44_P623963													DV729077
	RGD1559143													ENSRNOT00000050366
	A_44_P579554													Pqlc2
	BQ211924													ENSRNOT00000006376
	Pdhx													A_44_P914632
	Gabpb2													AI104596
	Snx5													A_44_P962361
	ENSRNOT00000052393													Egfl8
	Olr341													AI232078
	Kmo													Gda
	Rfx1													ENSRNOT00000064857
	A_44_P730928													TC596471
	Ube2j1													Aldh3b1
	BF523098													Fam176b
	Clca4													Plscr1
	RGD1566186													Fbxl12
	Pecam1													TC590441
	AA819895													Psmb9
	Cnot3													Dusp6
	Ddx59													Cpxm1
	A_44_P163783													Tnfaip2
	Fam65a													ENSRNOT00000027322
	ENSRNOT00000008061													AI104456
	A_44_P325785													AI177752
	BG379007													Btk
	AI170446													AA945615
	Avpi1													Zic1
	S70804													ENSRNOT00000004583
	Mtch2													Slc16a7
	Fkbp5													BP504238
	ENSRNOT00000044299													Ngfr
	AW143596													Dbr1
														Lhfpl2
														A_44_P264880
														AA955473
														TC587757
														Rgs18
														XM_345467
														AA964457
														Pou3f1
														Pqlc3
														Rras
														AI180288
														Ptpn21
														TC601341
														TC602662
														Sostdc1
														BI293504
														BG379319
														ENSRNOT00000031129
														Cd34
														ENSRNOT00000050392
														CV076506
														Efnb1
														Slc6a20
														AI231472
														Vgll4
														EV763266
														Msn
														Mgp
														BI278191
														RGD1560400
														Ano6
														A_44_P859004
														BF564888
														RGD1565695
														Rarres2
														AA860043
														AI575648
														RGD1560011
														LOC499778
														Acap1
														AI113265
														A_44_P452527
														EV777589
														Mybpc2
														ENSRNOT00000037986
														BI292219
														Krt8
														AA859361
														Dock8
														Irs3
														Gucy2c
														LOC498050
														BM986218
														Loxl3
														ENSRNOT00000025580
														Nfam1
														TC593044
														Stard13
														BQ206577
														LOC685030
														A_44_P874053
														Casp1
														A_44_P716726
														RT1-DMa
														Sat1
														Prickle3
														ENSRNOT00000039335
														Edem1
														Gpr182
														RGD1564614
														Slc7a9
														TC591379
														ENSRNOT00000064146
														AA860061
														Bnc2
														Calhm2
														ENSRNOT00000015381
														Prss23
														RT1-CE12
														Csf1
														TC596871
														Dmbt1
														Ezr
														Spata20
														TC604398
														Tmem37
														Col1a1
														TC603476
														Bmf
														Bcl2a1d
														AA925871
														Coro1a
														A_44_P204204
														Rft1
														AI501306
														TC596778
														Cav3
														CB547254
														A_44_P808472
														Fmo3
														AI177962
														Usp53
														ENSRNOT00000015702
														XM_213072
														TC584586
														Itgal
														RGD1304929
														Sema3d
														A_44_P698367
														Unc93b1
														St6gal c2
														Prdm1
														Lrrfip1
														Sgk1
														Itpkb
														TC585596
														MGC108823
														Disp1
														Cxcl11
														Lamb2
														RGD1565927
														A_44_P886246
														Sp110
														AW532136
														TC577882
														Hivep3
														RT1-CE3
														LOC500331
														Bmp6
														A_44_P778242
														AI145976
														LOC293712
														Apobec3f
														ENSRNOT00000031492
														A_44_P731699
														Tead1
														Adamts2
														AI012428
														A_44_P883659
														A_44_P570176
														Lepr
														Pltp
														Mt2A
														Crtap
														Mmrn2
														AW144049
														AI102738
														AI170406
														Col18a1
														AI045775
														Nme4
														A_44_P698199
														Slc6a13
														Ifi47
														Entpd2
														BF555763
														Mmp23
														Itgb4
														TC583950
														RGD1566252
														Pion
														Rpl22
														XM_345064
														Mefv
														TC603075
														BQ200854
														Fcgr3a
														LOC503340
														Axl
														Marveld1
														P2ry2
														TC591217
														ENSRNOT00000054802
														Il10rb
														Btg1
														AF127038
														Plcb2
														Itga10
														Pmp2
														Parp3
														ENSRNOT00000051033
														TC585153
														Hdac1
														AI010416
														Lrrc17
														Ccdc69
														TC592288
														Slc11a1
														Nid2
														Pon1
														Tgif1
														Ptk2b
														Myof
														ENSRNOT00000008192
														ENSRNOT00000025047
														Tmod3
														Lgals3bp
														TC587696
														A_44_P337865
														Sec14l1
														ENSRNOT00000047618
														Col8a1
														RGD1560936
														Odc1
														Cd72
														RT1-CE1
														Tap1
														AW916093
														Socs1
														Rps4x
														Map3k6
														Lrp10
														Steap1
														Il8ra
														Stc2
														Ostf1
														Hmha1
														RGD1563532
														A_44_P715050
														Capn3
														RGD1562860
														Neurl3
														Gusb
														Ms4a7
														A_44_P870465
														Cfh
														Bgn
														ENSRNOT00000000737
														A_44_P976747
														Ptpn2
														Plekhg2
														Stx11
														Adm
														AA849743
														Olfml2a
														TC599874
														TC589531
														Rhod
														Slc36a3
														Nckap1l
														TC596859
														Pgm2
														AI137605
														Lama2
														BC087046
														P2ry6
														G 13
														TC605844
														Bach1
														Isy1
														Sbno2
														Htr2b
														A_44_P154785
														Atp6v0e1
														Nhlrc3
														ENSRNOT00000038868
														ENSRNOT00000038566
														AA998304
														Tmem176b
														Wtip
														Sfrp1
														LOC685707
														LOC364558
														ENSRNOT00000019938
														TC595456
														XM_224540
														Rpsa
														BE117044
														RT1-A2
														ENSRNOT00000009524
														TC604219
														Rab7l1
														Sgcd
														XM_217706
														ENSRNOT00000041848
														Rab27a
														Calca
														2009-09-01
														TC603187
														Tec
														Lrrn4cl
														Ctsw
														Crip
														TC584463
														ENSRNOT00000049859
														Abp1
														ENSRNOT00000026286
														A_44_P621111
														Myh9
														Trim47
														RGD1559516
														Frrs1
														ENSRNOT00000061442
														TC579164
														TC577889
														Ccdc3
														Olfml2b
														Pkmyt1
														LOC500205
														Gpr77
														Srpx
														Ddx39
														Mall
														Tmem179b
														Crispld2
														Melk
														Cbr3
														Il1rl1
														AI230625
														TC599577
														A_44_P766528
														H35674
														Slc12a7
														RT1-CE2
														Blnk
														Cpz
														Gpr18
														Psmb8
														Fam167a
														Fos
														A_44_P824698
														Spint2
														A_44_P852573
														A_44_P838931
														TC585453
														Tep1
														Trem1
														ENSRNOT00000046888
														Fkbp10
														Dtx3l
														Kng1l1
														BU758972
														RT1-CE4
														Cd36
														XM_235784
														Ppapdc1b
														FM038925
														Zfat
														Wisp1
														Impdh2
														Lama4
														TC587594
														A_44_P839432
														Lcp2
														Ube2l6
														Itgb1
														AI230662
														A_44_P672002
														BF550393
														EV770384
														Eaf1
														Pon3
														Shc1
														Ddx60
														Ccnb2
														Mmp8
														Slc10a6
														TC575886
														Sntb2
														TC594722
														Sgpl1
														Adh1
														CK844833
														ENSRNOT00000052249
														AI044674
														Map3k14
														AI136272
														ENSRNOT00000008281
														A2m
														Sec61a1
														C4b
														TC593398
														AA998189
														Arhgap15
														Bnip2
														Pnpla7
														Fbn1
														Cyp4f5
														Ren
														Ascc2
														A_44_P928969
														S1pr2
														AA965241
														Apol3
														Ss18
														Rcn3
														Psmb10
														BE109711
														AA817998
														BQ189915
														AI011747
														BM388648
														Nr1h3
														CB544911
														Hs2st1
														A_44_P931544
														Olr1375
														TC595949
														Slc22a2
														Mobkl1b
														Rab31
														Crlf2
														LOC684534
														D se1l3
														Ptbp1
														RGD1560812
														Pstpip1
														RGD1561149
														BG663067
														Gne
														Fcgrt
														Mt1a
														Rab25
														AI233209
														CK228733
														A_44_P638605
														TC599069
														Nr2f2
														Kremen1
														Sfrs9
														Lamc1
														Ifi44l
														Ptpn14
														ENSRNOT00000050442
														Soat1
														Ifi35
														RGD1565399
														Adap2
														Samsn1
														Tp53i13
														Jun
														Lcp1
														Ticam2
														ENSRNOT00000034377
														A_44_P560710
														XM_344715
														Lum
														A_44_P900802
														X04979
														Bak1
														BF289003
														Ccnf
														XM_342901
														Slc2a5
														Rab43
														Tmem120a
														A_44_P821613
														TC603724
														BP488109
														S63458
														RGD1562723
														Slc16a11
														Slc39a11
														AI112964
														Chst14
														Parva
														A_44_P808724
														Glb1
														A_44_P288785
														A_44_P700056
														Itih1
														AW917197
														Col15a1
														A_44_P703840
														AI179984
														Pdgfrl
														AI009168
														Rps2
														Tapbp
														Sytl4
														AW143774
														TC577030
														AA899852
														Lpcat3
														XM_346327
														Rarres1
														TC582179
														Hcls1
														TC597584
														Hk2
														Otud1
														BI298478
														A_44_P837036
														BF287586
														MGC112715
														Akr1b7
														EV763935
														Gpx8
														Map3k1
														AI059216
														Itga5
														ENSRNOT00000040382
														LOC363916
														Bid
														C6
														Tnfsf12
														TC582911
														Cdh5
														AI175709
														Lama1
														Mmp7
														Stom
														Fadd
														Lamb1
														Slc30a7
														AA859861
														BE110597
														TC595868
														RT1-S3
														Pde5a
														Elk3
														ENSRNOT00000005511
														Casp12
														AA944197
														BC091425
														Ifngr1
														ENSRNOT00000020004
														Ccr1
														LOC681382
														A_44_P762321
														RGD1307394
														LOC314860
														AI172411
														Top2a
														XM_237243
														LOC299934
														Adamts7
														TC593487
														Parp9
														A_44_P855435
														Alox5ap
														XM_213911
														Plcd1
														TC583309
														BQ780042
														RGD1563222
														Lyve1
														Gcnt2
														Irgm
														Rps15
														BQ206806
														AI010277
														Nxn
														BI288582
														Dsc2
														ENSRNOT00000033714
														Fam180a
														Hexa
														Actg2
														Cmah
														M95791
														Pik3cg
														Derl1
														Vat1
														A_44_P368450
														AA893634
														AI234162
														Cd6
														Frmd6
														Filip1
														Ifih1
														St3gal1
														ENSRNOT00000056074
														BF414048
														RT1-CE16
														Ptpns1l3
														XM_345216
														LOC299254
														Abcb4
														BG663025
														BI278528
														BM986276
														XM_220134
														DV726317
														Mertk
														Adamtsl4
														Rhoj
														XM_227986
														Qsox1
														A_44_P745633
														Slc25a24
														Zbp1
														BF420642
														AA956764
														A_44_P891653
														TC598530
														Sh3bp2
														Tln1
														Cttnbp2nl
														ENSRNOT00000049028
														Tbx2
														Bhlhe40
														Bub1b
														Retsat
														RGD1309926
														Pppde1
														FM117263
														A_44_P778283
														TC598056
														Slc12a4
														Gypc
														Rin2
														Arhgdib
														Ctnnb1
														Adamts12
														ENSRNOT00000065677
														Ptx3
														DV715514
														AI045512
														Cd97
														Aif1
														RGD1306730
														BF558918
														AI137941
														CO564641
														A_44_P466305
														XM_341673
														AA900582
														A_43_P15145
														CK597954
														ENSRNOT00000055210
														Sulf1
														Ncf2
														RGD1311307
														Actb
														Mocos
														Prps2
														TC583456
														ENSRNOT00000067365
														Cebpe
														ENSRNOT00000027981
														AA901350
														ENSRNOT00000039341
														Actg1
														Ogfrl1
														Acta1
														Fkbp11
														FM070031
														BE104822
														Eya3
														AW915444
														BF566013
														AI598473
														AI101331
														ENSRNOT00000021569
														Cmtm7
														BM386990
														AW142445
														Msc
														Fli1
														TC581674
														Upk1b
														TC596368
														AA892545
														TC583000
														CK843013
														TC599342
														Rtp4
														Vil1
														Chd1l
														CB557036
														Trpv4
														Cebpa
														TC604762
														Hlx
														RGD1310788
														ENSRNOT00000037130
														Plcd3
														Rasal3
														Ly86
														Oasl2
														BF396903
														Fosl2
														ENSRNOT00000036337
														St6gal1
														LOC687813
														Man2b1
														RGD1310942
														Olr1413
														AA859605
														Hbegf
														Slc38a7
														A_44_P944227
														CA340499
														Arsi
														Rab34
														AA997590
														M84368
														Steap4
														CB547898
														LOC689075
														Fbxo4
														Surf4
														Slc29a3
														Casp7
														TC602209
														AI409460
														Slc19a1
														Ifi44
														Rpl39
														Anxa4
														Rcn1
														LOC501532
														LOC503134
														Plk1
														ENSRNOT00000029007
														ENSRNOT00000044873
														RT1-CE5
														Adrb2
														Fbxw4
														Tspan8
														A_44_P557444
														Nfatc4
														Rreb1
														Cxcr4
														Plod3
														ENSRNOT00000044142
														AI104907
														Scara5
														TC588198
														AW917911
														RGD1559574
														Mrgprf
														BF417508
														Ccdc109b
														A_44_P867809
														CK474938
														A_44_P762190
														Stbd1
														ENSRNOT00000024406
														Tap2
														A_44_P621230
														EX490534
														TC587025
														Cdca4
														Fam109b
														Lipa
														Kifc1
														Cuedc2
														Inpp5d
														Oplah
														Jtb
														LOC367195
														BM388719
														TC601235
														ENSRNOT00000004698
														Plcb3
														Pear1
														Tapbpl
														A_44_P166318
														Rgs11
														RGD1564320
														A_44_P1021866
														TC597042
														A_44_P461863
														AW914060
														Fgg
														Cdkn2a
														Klrb1b
														RGD1564927
														ENSRNOT00000011962
														Adcy4
														CO406134
														XM_341175
														RGD1560105
														Sla
														Efs
														Hps1
														Tcn2
														Flnb
														A_44_P731497
														Trim25
														Npl2
														Kdelr1
														Myd88
														Pter
														Efhc1
														Vwa1
														Cdkn2c
														A_44_P869511
														Flrt2
														Lilrb3
														Eef2k
														Cela1
														RGD1305090
														Apoa4
														Cd69
														TC589367
														Zfp46
														Nek6
														Egfr
														Ehd2
														Trib1
														RT1-EC2
														Cenpa
														LOC679255
														Cxcl10
														LOC363766
														Mx1
														Sblf
														A_44_P754734
														A_44_P564080
														Fbxo6
														TC589608
														CF110019
														AA819533
														LOC688778
														AI058866
														LOC503452
														Ggta1
														AI231342
														Apbb1ip
														Colec12
														Mif4gd
														Gps2
														P4hb
														A_44_P785849
														AI102878
														XM_239603
														CB544348
														Tradd
														BF546374
														Fgd2
														Ier3
														XM_345125
														TC600683
														CF110190
														A_44_P915481
														Parp16
														XM_221479
														Olr1
														A_44_P515670
														A_44_P913360
														Lamp1
														CK844888
														AW534444
														Tnfrsf8
														A_44_P704262
														RGD1560119
														CB327618
														Nip7
														TC587634
														BF286677
														A_44_P152307
														ENSRNOT00000067441
														Tlr2
														LOC690768
														Ccr2
														Fut4
														RGD1562399
														ENSRNOT00000025037
														Cd3e
														BI284779
														RGD1565679
														AI176856
														Socs3
														CF110073
														Cpsf4
														LOC100302372
														P2ry14
														Ubl7
														Lpl
														AW917562
														Metrnl
														Ccnb1
														Traf7
														Ndst2
														BF566657
														Col16a1
														TC579680
														Dyrk2
														G0s2
														AA818849
														Creg1
														ENSRNOT00000007745
														Susd1
														Tnks1bp1
														Lman2
														Fhod1
														RGD1308751
														Klrb1a
														Mbd6
														Tbx18
														Ncr3
														Pkn1
														ENSRNOT00000060788
														DV714616
														Ugt1a6
														TC605833
														Csrp3
														Rrbp1
														ENSRNOT00000031814
														Pdgfra
														Arsb
														Cd38
														Angptl2
														AA850402
														Ddost
														Gmds
														Fam60a
														Abcg1
														Ube2i
														Cxcl2
														Rgs10
														RGD1303130
														ENSRNOT00000032316
														Lrg1
														CB797100
														CK841095
														Map3k2
														BQ205131
														Atp7a
														ENSRNOT00000017081
														Il21r
														RGD1306091
														Loxl2
														DV724088
														M84361
														LOC306079
														Fut7
														Serpinb1a
														TC584525
														Sgce
														RGD1564469
														Pold3
														A_44_P792384
														TC583027
														AF465254
														Clic2
														Cdc2
														Was
														Hsd17b1
														Chp2
														Eme1
														Slc10a3
														Slc44a2
														CO559028
														Lyl1
														Aff1
														Fbln1
														ENSRNOT00000017550
														Irf9
														ENSRNOT00000033038
														RGD1561919
														Tor1aip1
														AW144014
														Plxnb2
														Prdm6
														TC603750
														Enpp3
														A_44_P1041493
														RGD1561780
														Cdk5rap2
														A_44_P494696
														A_44_P394215
														A_43_P10016
														Fabp2
														TC604840
														Slc38a6
														AA956563
														Bmp8a
														Cdt1
														RGD1309707
														BC090008
														Znrf1
														H13
														Cpne3
														AI177804
														AA850893
														BM390913
														CK844105
														Socs6
														S1pr3
														BF567567
														ENSRNOT00000059797
														TC595746
														RGD1560687
														Ccdc15
														Sts
														TC591354
														TC579179
														BQ783160
														ENSRNOT00000030445
														AW526982
														A_44_P671047
														Rbms2
														AA996430
														A_44_P105506
														TC587155
														AF486617
														Osbpl11
														Btg3
														Hnrnpul1
														Gpx3
														Blk
														CK844523
														Rap2b
														LOC364806
														Sec61b
														ca
														Gcgr
														Lm
														Plxnc1
														CF978550
														CK840429
														Tgm2
														Pepd
														A_44_P899333
														XM_344248
														A_44_P232113
														RGD1307749
														A_44_P760160
														Brp16
														AW143927
														Masp1
														Fabp5
														Ube2c
														Sqrdl
														RGD1566180
														Gpr81
														BI296346
														Ak
														A_43_P10284
														TC595824
														Dio3
														A_44_P610991
														Arhgap1
														C3ar1
														BF558003
														Raph1
														AI009405
														ENSRNOT00000017776
														RGD1560633
														Jak2
														Tmem202
														Dram
														XM_223646
														Scamp4
														BC158825
														Dbf4
														Etv6
														A_44_P702949
														Slc6a12
														RGD1563866
														Fam3c
														Angpt2
														RGD1563134
														ENSRNOT00000033788
														Rela
														Tnfaip6
														AW523568
														BM390774
														Pycard
														Dse
														RGD1309543
														Tmem43
														Abhd15
														FM067318
														Trmt2a
														AI236707
														LOC366328
														C1galt1
														Nlrp6
														EX493435
														TC586229
														ENSRNOT00000039632
														A_44_P321089
														Dclre1c
														Secisbp2
														Slfn3
														AI228153
														LOC363326
														Icoslg
														Lrp1
														Rbpj
														ENSRNOT00000046246
														BE113435
														Phlda1
														Tnfsf13
														AA997266
														AF189020
														ENSRNOT00000034159
														ENSRNOT00000012661
														Dcxr
														D jc3
														RGD1561143
														AW921024
														AI548256
														Nlrc4
														ENSRNOT00000013260
														BI303389
														AW143671
														Tbc1d2b
														XM_343598
														Ncam1
														Gpx7
														Tes
														Aebp1
														BQ209112
														TC594436
														Oas1i
														AA893180
														Isy 1
														Arhgdia
														Cd47
														TC603186
														Itm2b
														Lox
														XM_227173
														Bco2
														A_43_P14265
														Abca9
														A_44_P893828
														A_44_P703394
														CB606186
														Smad6
														Trpv2
														Sipa1
														CX570509
[truncated: 2,368 more rows]

## Sheet: down-regulated genes
Specific t8	Specific t1	Common t1, t8	Specific t4	Common t4, t8	Common t1, t2, t4	Common t1, t4, 8	Specific t2	Common t2, t8	Common t2, t1	Common t2, t8	Common t2,t4	Common t2, t4, t8	Common t1, t2, t4	Common all sets
Slco1b2	Pebp2	CB806413	ENSRNOT00000060409	LOC317456	BG373980	BE104341	CA507885	Dok7	BF403173	AI044306	Vps53	AA875015	Slit1	RGD1564053
Sav1	A2ld1	Slc25a19	BQ210800	A_44_P236228	Scnm1	TC599113	Pdpk1	AA849036	CB612540	Ces7	A_44_P858481	AI412070	Lmx1b	BF391580
Slc24a1	ENSRNOT00000004017	TC600817	AI169598	Ptf1a	AI102249	Olr1606	Prl	BF284334	BE101336	AI112321	Cgnl1	TC604895	Ildr1	TC601590
AI012146	AI030625	CK594771	Trappc1	A_44_P562884	ENSRNOT00000051564	BQ200340	Dock3	A_44_P716332	AA965050	Atp11a	XM_228406	A_44_P197006	XM_235080	BQ201726
AW507318	AI013861	LOC503391	Rgs5	Sgpp1	Ccdc68	A_44_P630122	BI395616	Zfp772	A_44_P596968	TC582824	Wbscr17	A_44_P161493	CF113203	A_44_P628785
BC099101	Fank1	AI045132	RGD1560658	Gpr6	A_44_P550680	BM385378	Snrk	ENSRNOT00000058250	Hsbp1	A_44_P450272	AI556256	ENSRNOT00000038524	AI011156	AI072479
AW916574	TC600116	BG374383	CO388924	RGD1306404	A_44_P239294	Klf1	LOC365654	BM388077	AA799636	Ptpn3	Ehd3	TC579008	AI136661	Mpdz
AI179567	A_44_P154327	TC605258	AW143823	AA942848	BF388437	AA996908	XM_345452	ENSRNOT00000037848	Wfikkn2	Pak6	CN540418	Decr2	LOC685001	BQ202546
Dpy30	Prr3	Myo16	AA924663	BQ209340	Tusc2	AI101197	Gpr173	Klhl17	Znf622	Phactr1	A_44_P793008	Tceb1	Rpp38	XM_218428
Vangl2	AW143784	AI235784	AI137572	RGD1561029	A_44_P116858	AI175366	BF395928	Cyp2b2	Thrb	LOC679532	XM_228823	BF283693	St6gal2	RGD1306215
AI556529	BQ210552	Atp6v1e2	A_44_P151853	BE118178	Olr1751	ENSRNOT00000025412	RGD1565891	RGD1309036	RGD1566343	Rnf34	CO559950	XM_344567	Diras2	A_43_P19850
A_44_P790861	TC602300	XM_345500	AI599589	Exosc2	TC601250	XM_344288	Ush1c	LOC366544	Srebf1	BF282811	CB578058	L07806	RGD1311874	Ndufb6
BF392982	AA849779	CO398519	AW535196	BI294361	Stk31	AI171355	CB812382	AI060126	Hnrnph2	XM_231594	AI454898	Cacng5	CO399725	BE106382
Neil3	Mst1r	AA859484	Btnl1	Mdp-1	Tmem18	BM386916	BF393051	ENSRNOT00000034632	Ptges2	Ncam2	ENSRNOT00000040609	AW915358	CO402881	Car11
BE107328	Tctex1d2	RGD1565584	AI412335	Cesl1	RGD1564722	Tmem87b	Synrg	Ss18l1	BF282774	Upf3b	AA858516	CA507512	Dlg3	CV107977
ENSRNOT00000010884	XM_231597	Rbm4b	ENSRNOT00000041605	Cyp2a2	BI291391	XM_215137	A_44_P218085	BF563390	Upb1	Kcnq4	AA923997	Tll1	rCG_64343	Kc 2
TC589138	RGD1561654	AA899819	TC588503	BG667163	AA799994	AA899970	AA925266	A_44_P968967	Y12259	BI300542	Arhgef17	TC583025	LOC291863	Scap
AA848530	Chrnb4	AA996533	BQ192759	AI407991	AI178668	ENSRNOT00000059672	Ltb4r2	BF564131	RGD1565685	AI408713	TC595981	BF561434	AA964229	Iscu
AA945569	Acaca	AW916836	BE116344	BG379292	LOC499418	AA893485	AI236092	RGD1563309	Lrrc4b	Bcl2l10	A_44_P213139	B3gnt1	TC600277	BQ206045
Eps15	A_44_P539215	A_44_P886671	Aytl1b	lp5	AA012807	RGD1565996	Usp2	ENSRNOT00000039316	RGD1560986	Stac2	Fsd2	AW520967	BF522189	AI412619
Nkx2-5	CB544995	AI045176	BM389600	Olr417	BF283886	DV729123	Irx1	Perp	Klhl26	Daam1	Crim1	BI295811	LOC685187	TC581072
Vcpip1	Fam155a	Dusp19	Itln1	AI179636	BF552826	Map2k7	XM_230467	D jc11	Adcy1	Ptprs	Lgsn	TC592821	AA901214	AA998343
BF409759	A_44_P203804	Zfp445	LOC302399	AI236833	AA945578	Prcc	Olr1071	Hdac6	BF412737	Sdhc	Ralgps2	ENSRNOT00000034990	Serpi 4	TC597002
Dazap1	AI713082	Gab1	Shfm1	AI233227	AC096165	BG376471	Ube3a	Pols	AA956906	Retnla	Mrps26	Chad	Lefty2	A_44_P229805
XM_236370	A_44_P670773	FM112931	A_44_P738956	Kcng2	TC586153	Supt4h1	CB577345	Rpap3	Arhgef4	A_44_P180822	XM_235140	XM_343421	Olr833	BF282740
Olr1244	Crcp	LOC499749	BC086439	BC090554	AI171082	CN541505	t11	BF289497	RGD1310230	CB545364	Ldoc1l	Rhbdd2	LOC690274	BE097409
F2rl2	TC586244	ENSRNOT00000039319	Wdr24	AW917226	Prkrip1	XM_345051	ENSRNOT00000038336	A_44_P152317	Pik3c3	Lrrn2	BF415402	A_44_P543583	A_44_P105486	Phpt1
Esd	CX570601	Tm6sf2	AA965220	TC600148	AW521452	CO571318	Vash2	AI071594	AW533307	AA893581	AA819517	Wdr18	Znf618	Slc22a15
RT1-M10-1	AI008119	AI229487	B3gnt8	Manea	CB327193	Klb	AI228716	BQ190173	LOC500956	TC575712	Ap2a1	AI071024	LOC291545	A_44_P582377
A_44_P733726	TC592989	BE108930	LOC688393	Hnrpd	CB781747	Hmx3	A_44_P417245	A_44_P443034	BQ211425	AA924429	Arg1	Cct6b	A_44_P110063	U06747
Ggn	LOC246267	BF290620	Gnb1l	Mrps12	TC583282	CN541366	Olr758	ENSRNOT00000068169	Stx18	ENSRNOT00000066884	RGD1560932	A_44_P959751	RGD1561582	Ranbp17
A_44_P206083	AW434173	A_43_P18644	BE101481	Rabggta	Insig2	BE108716	Wdr68	Rasgrf2	RGD1306208	Ebf2	RGD1359156	BF552813	Plekhg5	CB544888
TC588418	Ptk6	TC581532	Mki67ip	ENSRNOT00000060396	Tmem128	BI294798	AA998104	Eif2c3	pa	BF289725	AA875598	BF562690	AI008160	AI236911
XM_229624	AA963367	A_44_P901064	Higd2a	LOC378467	AA997376	Pex19	RSA-14-44	ENSRNOT00000023459	Myrip	AI104898	Lrrc68	LOC300277	AI008393	AW523688
BF556813	AA848948	AA818727	Tm4sf4	A_44_P716112	AA963238	CO387879	ENSRNOT00000033537	Pnpla6	Kcnc3	BF398019	Rab24	Parp8	AI073024	Cfc1
Snx25	AA924925	Cyp3a9	Glce	Fancc	ENSRNOT00000005854	AA859989	AI030893	RGD1311343	A_44_P448013	C1ql3	Olr1163	A_44_P593668	Hapln4	Ndufb10
Olr496	AI112095	AI172261	ENSRNOT00000049468	Relt	BM390676	A_44_P243653	CB614152	RGD1564064	Olr1309	RGD1311783	Gbf1	Igsf3	Cish	LOC682386
AA956265	BE329031	FM080674	CA505255	Ndufaf1	AA924473	BQ190364	RGD1311648	AA899775	RGD1563056	CF111094	Pdgfa	Car3	AI227993	Mapk12
ENSRNOT00000045107	Nxt2	Nipa1	Lrrc27	AW434259	AW535890	G q	BQ210515	CO386570	Blcap	Ts x	RGD1559626	Calcr	Olr839	BQ206176
BF283269	AA900187	Olr203	AI043587	AI639506	TC582788	Actrt2	BF563603	Trim66	Bpnt1	Rab2b	AW524553	Agk	Olr581	ENSRNOT00000040427
Olr208	Il3	ENSRNOT00000001279	BM986614	AA955624	A_44_P541082	Snf8	AW526160	Rasgrp1	AA818983	Dmrtc1c	Chat	AA998891	Thap7	TC592685
BE119167	Pbx4	Cntd1	BF551324	Nrbp	Kdr	Drg1	Aldob	RGD1565057	AI144904	LOC679861	BF551016	ENSRNOT00000038789	CB545813	Scn1b
XM_234186	RGD1304624	Slc35a2	Tmem192	A_44_P830181	CK478298	AA892333	Parp6	Olr1350	BF401583	AI407830	AI176862	AI104266	TC592273	AI101094
Rnf139	Atrn	AI639510	Nradd	Cpb1	AI547622	Pdcd4	Acbd4	BF567614	Sh3bgr	Kras	Sptb	BF399993	AI012410	AW142402
Slc16a6	Wipf3	Gpm6b	AI072569	AI176610	ENSRNOT00000006006	Cisd3	LOC680874	TC576556	BG378587	AI008498	Polr2l	LOC294844	Gcap14	Olr60
Ppm2c	Pbx3	ENSRNOT00000000427	BF550405	BG671456	AA850550	AI234148	Galr3	BF389793	AF010136	A_44_P575605	BQ078975	A_44_P284079	Gsta2	BQ194536
AA946072	AW920874	TC604346	AA945574	AI556107	AI511022	Bdkrb2	CF108344	Tp53bp1	AI145444	A_44_P732150	AA996944	LOC684055	Ogfod2	BG381120
AF473844	AI171093	A_44_P945224	AW142805	Itgb1bp1	AI230784	AA923984	A_43_P22649	Nelf	BE098153	ENSRNOT00000049582	Ace	Med22	Zfhx2	Gtpbp6
Mylk3	A_44_P128944	Kcnh8	Dusp12	AW144721	FM117937	Dkk1	Olr1121	BF558504	CK471237	Casq1	CB716181	Bves	AW530337	TC604979
CF109084	BM986662	BF395615	Olr1130	Mtss1	Mageh1	AI070516	XM_344243	AW534220	Epdr1	AI175494	A_44_P824273	TC584959	AI500919	BF282863
Metap1	AA818997	BE108818	AA849957	Pop5	BF420507	DV723243	ENSRNOT00000012990	LOC689906	AI045574	A_44_P627113	LOC691984	AI013273	RGD1309085	BG376217
Mitd1	ENSRNOT00000035047	ENSRNOT00000061674	Ppil1	ENSRNOT00000001017	AA819547	CA503806	Vsx2	B3gntl1	EV774430	BF549893	AI171206	TC591147	AI228397	BM383055
Tfb1m	BC091575	BF283256	Fam136a	Tbc1d15	A_44_P705540	AA801136	XM_235754	Mbp	Myst1	Serpi 11	Dbn1	Dok4	BE119515	Fxn
Acsl4	Imp3	Pcdh24	ENSRNOT00000066335	BI293306	A_44_P187616	RGD1565744	Dync1h1	AI410703	AI169417	AI170534	XM_345161	Spats2	BF523095	AI228669
A_44_P480533	CB327115	AI177871	BF285026	Gap43	AW535026	BM388610	BM383657	Fam131b	Usp54	ENSRNOT00000055380	Pdzd2	M63006	AA956235	BF283806
Mastl	f1	Slc22a14	AF473846	np	AA923914	ENSRNOT00000064485	Sfrs16	Ppp3r1	Omp	A_44_P640923	Ankrd22	Dysf	AW915670	TC598736
TC594930	AW144052	A_44_P610017	RGD1562107	AA819537	Coq6	AI172204	Htra1	Trpc5	Esrrb	Wdr66	Trim50	ENSRNOT00000050180	Rbpjl	RGD1304810
Tmem8	Zfand1	Zbtb44	AA998062	AW507352	A_44_P777328	BP485269	B3gat1	AI011686	Fam98b	Reep6	RGD1561958	AI043685	Scn8a	TC589680
Taf2	AY387071	CF110246	A_44_P426764	Selv	Cox7c	CN542840	Olr715	TC597877	BP471069	AA818967	BM389833	Mier2	Fbxl4	AI180367
ENSRNOT00000021923	Lpo	AI145929	AA945952	V1ra16	Cyp27b1	A_44_P823878	Rpusd2	Pik3r3	Lppr3	Pcdhb9	ENSRNOT00000058805	Ppif	AA849954	AI556268
AA851754	A_44_P961883	CA509859	RGD1559545	BF288545	XM_346084	TC594339	ENSRNOT00000066146	TC601522	Usp11	Hook1	AA799834	Gpr111	AI170070	Krt33a
LOC498750	Phf3	AA900911	Pafah1b3	AI317821	BE103210	AI169370	ENSRNOT00000055018	Uts2d	ENSRNOT00000021133	A_44_P732262	ENSRNOT00000039799	Crlf1	Es1	Sall2
TC574163	Prdx6	ENSRNOT00000049591	Wdr77	Mrpl20	AA925959	BG372685	A_44_P166490	A_44_P417333	Fam13c1	RGD621098	Morg1	Znf521	Cops4	AA894089
A_44_P844997	Ptch2	Rap1a	Isl2	Hectd1	A_44_P349289	TC605571	Doc2b	Grik5	A_44_P930249	Ppp2r3a	Olr1334	Zfp57	Pcdh19	Zbtb9
RGD1560203	AA955441	BF548799	AI105455	A_44_P674563	AA875135	Larp5	A_44_P768805	CA508827	AI228265	Dab1	XM_342057	Kif5c	A_44_P524922	AW254369
Kiss1	BQ191848	CK840044	AI009578	Tmem93	BE106616	AI177051	CB548220	Xpo7	Car5b	CA503544	Spred2	XM_230775	AI072966	Wdr8
BE099478	A_44_P655167	AI145002	Amh	Hdac2	AI071046	BQ779707	Zinki	Mobkl2b	ENSRNOT00000029245	Actr3b	A_44_P763016	Terc	Rfng	BQ205218
TC584695	AA957202	Olr1433	Il1rapl2	LOC681159	AB062912	Gdf6	BQ208193	Gclm	CK843548	Dld	Susd2	TC597075	Slc47a2	AA996757
LOC680231	Muc20	DV715499	A_44_P904668	A_44_P693659	BI395685	BC087666	BE110944	RGD1562744	ENSRNOT00000067272	LOC498705	A_44_P358576	Osbpl10	XM_233268	BM391734
BF286911	AW144471	Nhs	Ckm	RGD1305274	Psmb6	Rybp	A_44_P869973	Pi4k2a	Ankmy2	Slc4a8	Akap12	XM_213721	AI172325	Lysmd2
AW142459	CX569707	AW435329	Pcgf1	BF398778	BE103577	AI703858	XM_213595	RGD1564836	RGD1306508	A_44_P659416	TC578854	Tnfrsf9	TC581520	Rims4
CB545207	Sp4	XM_343685	Bnip1	RGD1305823	Tas2r134	AI178672	Olr522	Rangap1	TC598991	Cox6c1	Clgn	BI294852	A_44_P260655	AA851187
Papss2	Sec61a2	DV727169	AA874952	Stx17	AI235737	BF394061	Skap1	A_44_P311683	ENSRNOT00000003777	ENSRNOT00000059264	Nr1d2	A_44_P670388	Snip	Btbd2
LOC500124	Pam	Nfe2l3	AI599689	Cops7b	AI236307	AI028867	Crmp1	Otub1	Tp53bp2	CA505548	Sertad4	Tmem136	AI013756	TC600435
Cdk2ap1	ENSRNOT00000015806	Snrnp48	Itgb3bp	Spred1	BE097621	AI231033	Hdgfrp3	ENSRNOT00000006911	Tdrd9	TC597989	Nnmt	Fam108a1	Slc22a3	Grem1
Snx7	Olr629	TC593735	Sf3b5	LOC678715	A_44_P876303	Psmd5	Stab2	Loxhd1	TC590262	ENSRNOT00000007957	Grpr	BF415063	Bckdhb	A_44_P862144
Spry4	AI179206	Ddhd1	AI105088	Dpys	AI105119	Hook2	LOC297809	Mgat5b	XM_222968	AI011304		Sftpb	ENSRNOT00000033794	AA943011
Tnfrsf21	ENSRNOT00000041114	Aqp3	AI009391	TC586416	TC582084	ENSRNOT00000046404	A_43_P22809	ENSRNOT00000061516	AW142568	Gng7		Dlat	AI176883	AA956692
A_44_P592560	LOC301891	AA955052	RGD1563232	LOC688972	AA799576	Kif3a	Rad9b	Fbxo48	BF289902	AA925781		Kcne3	CA507461	Ubqln2
Cept1	AW531000	TC590043	Gpr89	Ipp	BQ204903	AW140669	TC597178	Pla2g4e	RGD1559896	TC593207		LOC364487	Harbi1l	Macrod1
Cxcl3	AW918133	Rhob	A_44_P560100	XM_346028	AI176767	AI233887	ENSRNOT00000049120	Zfyve28	ENSRNOT00000020358	AA946149		RGD1563628	BM385724	Zfp3
Pdia4	Prkrir	Klhl13	RGD1559518	AA957410	AW254050	AI009620	CO383949	EV764610	Faah	Cyct		AI144865	Ngdn	RGD1562774
AI137106	A_44_P116711	AA899326	Reg3b	Upk3a	AI230431	BQ201954	AI113011	A_44_P811862	Mamdc4	Cap2		Mchr1	TC604886	Fundc1
A_44_P729420	Zp3	ENSRNOT00000047792	Xtp3tpa	Tpm3	TC581203	AI603162	Ppm1f	Zdhhc19	A_44_P337560	Pick1		Sod2	TC603641	AA819646
Tfg	Rprd1a	ENSRNOT00000034568	CK358763	Sypl2	AI233769	LOC687611	Plag1	X14183	Ppp1r16a	Gabrb1		Klkbl4	Rxfp1	EV772298
Cep120	LOC691626	TC588692	Olr757	A_44_P504049	AI231051	BF403009	Baat	Pitpnm1	Fam92b	XM_341899		Pwwp2b	Stoml1	Aff3
AA799871	A_44_P855180	ENSRNOT00000028151	Slc30a3	Larp7	BM391850	A_44_P901878	LOC683512	AA800250	ENSRNOT00000060239	AI176471		Prdx3	Hoxa9	A_44_P138015
ENSRNOT00000018514	AA799964	TC593937	TC602899	Nfkbil1	AI137488	AI177793	RGD1308143	A_44_P546308	AI411102	Kcnq2		ENSRNOT00000003637	Mrps33	CK845199
A_44_P436565	Pcdh18	RGD1307116	TC594281	ENSRNOT00000063884	AA899955	BI288535	ENSRNOT00000038429	Gpr165	AI412968	ENSRNOT00000005042		BP491152	A_44_P670133	AI012382
Scamp5	TC604207	BQ203081	ENSRNOT00000002142	CV113977	TC604008	AW519820	Dopey2	Znf488	A_43_P10904	A_44_P728623		Slc27a4	Abhd1	TC586970
BE097028	CN543633	BI274583	A_44_P338002	Irx4	BM386487	Ccdc44	Ctsr	Gphn	BF410389	Tanc1		A_44_P975931	CN540809	Cltb
Nfyb	ENSRNOT00000011337	Prr16	BF524138	AI232256	Zfand2b	Cc 1	Vps4a	XM_224003	A_44_P100660	BF558849		AI113311	Btbd3	Ces3
Fam70b	TC605059	CO570498	AA943579	XM_235674	ENSRNOT00000064135	AI102819	BF548081	ENSRNOT00000008482	BQ194816	Syne1		XM_235746	AA956206	RGD1309482
ENSRNOT00000009083	rCG_20739	ENSRNOT00000047599	DW324514	A_43_P14362	CB614494	RGD1564400	MGC112692	AW919045	TC595710	BF406342		Lsm4	Atp5j	Arl2
AA875054	Kcnj1	A_43_P10124	AI104433	LOC683983	A_44_P904790	AA819213	Creld1	RGD1560155	Mrps35	Acot8		BF286556	AA925727	AA901315
Rnf170	Fpgt	A_44_P949715	TC601859	BQ210017	AI233261	A_44_P735213	AI412429	Ttc4	Hoxd3	ENSRNOT00000009779		RGD1560575	A_44_P795878	Dt
Smad9	BQ194049	A_44_P867698	LOC499391	TC595213	AI102949	AI555358	LOC299725	Si	RGD1310845	BF394800		TC592782	A_44_P924208	LOC687424
Abhd5	TC582364	D ja1	A_44_P884971	AI102927	BI279384	Prp15	Olr25	A_44_P464056	BF284775	AI234949		TC593312	AA997169	Abcb6
BF419468	AI104291	Rdh11	BP493843	Eif2ak3	AA998352	Eif5	TC593209	Ykt6	Tsc22d3	AW522944		AA924915	RGD1306153	AI009772
Ncbp1	A_44_P260537	Kng2	Nudt14	A_44_P452512	AW523106	AA849975	Aldoal1	CA507867	BE118454	AI234730		Cdh12	AI043867	Ampd2
Ccdc32	BF566909	ENSRNOT00000059593	AI071279	Ppat	BF398620	AI228110	Rgs6	Mobkl3	CR460345	Dgki		A_44_P735401	A_44_P928592	A_44_P640239
Dcun1d2	AA944970	A_44_P563390	Pdcl3	Nos1	Bglap	TC600547	RGD1559621	AI044325	AA819346	XM_219771		Akap7	Btbd6	Psmd4
Dll3	AI235950	LOC497848	AW507304	AI407293	BQ207842	AA925418	BI285568	CA503603	A_44_P641046	ENSRNOT00000043891		ENSRNOT00000046668	AA819219	CB783438
AF144083	Olr221	Cry1	RGD1310794	BF282476	BM385672	TC599323	Tc2n	A_43_P15169	RGD1563131	CA512840		AI229118	Paqr8	Tshz3
A_44_P391382	Rab3gap2	TC587919	Etv2	Alas2	AA965219	AA955449	LOC295077	A_44_P496783	AI007821	AA899461		AI703898	BM384026	AI172537
XM_230710	Lcn8	AI175565	A_44_P776983	AA925143	AI170413	Pcdhb5	Crybb3	XM_343775	AW143399	AA819889		TC590811	A_44_P933398	ENSRNOT00000050903
Rag1	BM383870	AA957491	BF396589	Rgs2	U68562	BQ201138	Six3	EV773784	Gp1ba	2004-09-01		AA892165	TC602046	Ggnbp1
Zc3h15	AA850595	AW917689	A_44_P883687	LOC500034	Atpaf2	Atad1	BE099875	A_44_P623856	AA866234	TC577924		ENSRNOT00000043693	RGD1306008	Piwil2
Eps8	LOC691223	A_44_P655502	LOC301231	LOC690206	Pacrgl	AI406902	Olr1368	ENSRNOT00000028551	Cryge	Hypk		Ramp3	RGD1566314	Tppp
CB547737	Ablim1	CD670494	RGD1305450	LOC100158225	Rmnd5a	A_44_P795015	Olr1096	CV106722	AA955255	A_44_P563537		Rpusd1	Nudc	TC588180
BE107375	ENSRNOT00000066348	BF556558	Nr2f6	ENSRNOT00000039748	AI500992	LOC680391	AI556829	Epb4.1l5	LOC682102	Kcnk3		A_44_P921710	BP498616	Lrrc39
Impad1	RGD1562187	Josd2	Nr0b1	TC584766	Prune	CR466810	TC579872	Klc1	AA924097	Pdss2		AW918487	AW524271	AI232703
Nrbf2	RGD1308584	A_44_P888412	Egfl7	Fastkd2	AI102750	AA849403	A_44_P490235	Gnpat	DV727963	A_44_P628544		Tmem97	Etv1	Uros
Mterfd1	BQ206877	LOC679462	ENSRNOT00000055059	Impa2	AA818541	Tm2d2	Fam120b	D83349	Bin1	Klk6		Slc16a14	TC587866	AW521721
Klhdc10	AA850742	AA858696	BI395801	RGD1559647	TC588011	AW142501	Olr1612	Nup62cl	RGD1307325	Dscam		ENSRNOT00000003983	RGD1309138	TC603313
Etaa1	AI111878	Olr1280	AI710682	AI071307	BQ782195	BI281307	Rab11fip3	AI170064	S66545	A_44_P313898		Pde1c	CR461559	AW917533
Olr1500	Cryba2	Coq10a	Spryd4	BG672648	Alas1	Hyal3	AI104864	CV796372	ENSRNOT00000011932	Rpgrip1l		AA817812	TC581637	Pcdh21
Abcc5	AA819008	BF406130	AA955691	Qpctl	Fgf1	CB611999	LOC293458	TC599160	TC587902	Lgr5		Snx10	BE104827	Rabl5
BF560819	Ptk2	AI102955	Drd5	BM392112	Leap2	Olr255	ENSRNOT00000006697	Sepp1	AA849518	A_44_P342255		Adam11	AI412155	A_44_P199460
AW523650	Slco1a4	BP504211	Rpap1	ENSRNOT00000002163	Gpr114	Olr1327	A_44_P220490	Pptc7	AW529382	BM383877		Ccdc106	AA858930	BE101157
AI599340	AI104371	Zp2	RGD1306195	AW526473	TC604456	Mrpl53	Trim3	BE110123	AI044351	AW525635		Evi1	ENSRNOT00000046568	Scgb3a1
Clec4f	AI145603	TC593770	TC589777	Dcun1d1	AA925056	Zfp563	BE098875	BF287177	ENSRNOT00000024093	TC591910		AA926148	ENSRNOT00000003720	Park7
BF413704	Ilkap	AI180221	TC597700	A_44_P913600	A_44_P222954	BM986635	XM_343809	TC604625	A_44_P738606	BG672101		AI112163	LOC683460	AI177902
Csde1	A_44_P751708	A_44_P951579	Col4a3	BE116157	BF287496	AI102926	LOC299727	TC605701	LOC499719	A_43_P22700		Rtcd1	RGD1311676	St3gal2
RGD1311849	A_44_P163805	AA859130	XM_345721	Blmh	BI285976	Tmem188	Helq	AF230639	TC602104	ENSRNOT00000047152		AI501681	AI599572	Dmrtc1a
TC595880	A_44_P513814	Pdcd10	CA509438	AA900966	BQ194250	AA892855	A_44_P201552	Aspdh	Rnf190	RGD1307177		Lgals7	Dlk1	TC594550
Gtse1	A_44_P961999	Ippk	AA818012	Znf830	FM073864	AA900501	LOC313936	Csrnp3	AI058432	FM079617		AI010615	AA923965	Acsbg1
Ddx10	AA964492	ENSRNOT00000038605	Eif2ak4	Gbx2	AI406667	Ssb	BF552711	LOC362863	Vom2r47	Cdkl2		Tubg1	AA900739	TC590589
BG667707	AA818023	BF559096	AA859820	Chr 1	Zfp653	AI008386	AI235676	Tmem163	TC601778	BQ199429		Rpl22l1	RGD1566083	Otx1
BM387883	Dync2li1	AA965181	Rwdd3	A_44_P377355	AI555277	Syt7	Trim44	TC595321	A_44_P499426	A_44_P591109		Odf1	Dctn6	Gck
AA901254	TC593083	TC590070	RGD1560842	Rpa3	AI030347	BE115491	Unc5b	AA998441	AI227856	ENSRNOT00000022136		Il22ra2	CA506767	Setd6
BE113490	Nek1	ENSRNOT00000014194	ENSRNOT00000065601	Pigc	XM_229609	BE118080	AA818811	ENSRNOT00000041961	TC603621	TC591539		Stx1a	Pbld	RGD1306484
BG378707	AW915538	AA924907	Panx1	BF564712	A_44_P105543	Mtch1	CB545779	Xkr4	RGD1310429	Cdkl4		ENSRNOT00000057539	A_44_P567387	TC593314
Has2	TC602034	AA900215	AA817929	t5	AA893690	TC577943	RGD1311188	Ropn1	AA892313	Gpr1		AA944265	Sema6c	AA859357
AI175038	BU758892	FM112358	BG663107	Rnpep	Znf287	BG663205	Pcbp3	ENSRNOT00000004390	BI277629	H31278		AA998805	AI639196	Zfp385b
Exoc5	AA924881	Wdr20a	BQ207009	Tm6sf1	AI145286	CB585330	AW141091	Nol5a	Opn4	TC605465		Pom121	Rabl2b	Map3k9
Abcb10	Mphosph8	A_44_P918128	LOC690989	Timm8a1	A_44_P614997	Fgf17	Cldn18	LOC360824	Crebl2	AI058321		Scn9a	A_44_P403052	BI289684
AA851464	A_44_P707354	BF288357	AI045908	Gdi2	AA875414	Capn7	Krt13	Psmd6	LOC500846	Slmap		TC577632	RGD1305500	A_44_P206455
A_44_P823633	A_44_P398257	Smad7	AW916212	TC603905	CB606346	TC593303	ENSRNOT00000051307	TC594558	RGD1563278	BE118692		Rfx5	A_44_P745201	Ccr10
Olr458	BQ190760	Tmem68	BQ192740	A_44_P981159	A_44_P243433	Pcnp	Gapdh-ps1	Myt1	ENSRNOT00000019141	Sucnr1		Nsun5	Pink1	BF410786
TC595073	A_44_P784130	Mal	BM383809	C1qbp	RGD1561671	AA964661	Vwa5b1	Rsrc1	Fam164c	Xkr6		BM388083	ENSRNOT00000055622	AA925174
ENSRNOT00000021087	CB577836	EV768118	BE112467	ENSRNOT00000014997	AA997148	AI232296	Rfxap	Atp9b	ENSRNOT00000055837	Ankrd40		Dmrt3	XM_218275	AI231717
CK845704	AI030889	AI227972	Pld5	RGD1564952	Otop1	BI281080	Immt	nos3	Lphn3	ENSRNOT00000029099		Tomm20	AI178657	S70011
Orc5l	TC605075	Cldnd1	Slc22a7	LOC652955	AA926021	Fdx1l	Ppp2r5b	Trim16	Adra1a	TC599526		A_44_P892848	BC105769	Pcdhb12
Rabgef1	AW915738	TC601270	AI713313	A_44_P852355	Olr197	AA850922	AA858676	BI289075	Mug2	Pdha1		MGC94542	ENSRNOT00000060581	TC605013
ENSRNOT00000021320	BF412657	XM_344209	Phf19	Pphln1	Bbs7	TC600234	Tect2	TC597123	TC605766	Slco1c1		AA850891	Thyn1	AI071640
LOC690137	AA848804	ENSRNOT00000041850	BE100164	Trerf1	RGD1566337	RGD1306595	Gzf1	Fbxl19	AI101103	Fam73b		Clca4l	Wbp2	BF284253
AW143003	Gstm1	DV722583	Adrm1	Kcnn3	BF412064	BM385974	E h	MGC116121	AA848951	BF284167		Slc2a3	ENSRNOT00000025574	Slit2
AA945418	BI296620	CB608258	LOC684993	RGD1307225	CO400754	BI295240	AA944419	Cyb5d2	RGD1565411	Papss1		ENSRNOT00000037766	TC605346	BG667906
Shprh	TC583800	AI010087	Sipa1l3	D h17	AI102032	BQ203384	Rab11fip2	RGD1563973	RGD1311660	Tekt1		XM_216078	AA925047	BF395151
Blvra	AA860050	Lrrk2	BF286372	Chr 5	LOC680843	AA923854	A_44_P815210	TC603256	Nudt2	BQ781354		Klhl14	RGD1564859	Sh3yl1
AI112752	Wdr89	LOC688519	BF283179	Mmp17	AA892373	Pde6d	CB547613	Ptprt	Stk32a	Smarca2		LOC678756	AA875129	Kcng4
Fam122b	Olr463	Kcnn2	Ccnk	Mtus1	AW525045	AA799555	BQ196498	TC597565	AI717530	BI276352		Agpat9	Timm10	TC581567
A_44_P537079	BF524795	Rasgrp3	AA875431	A_44_P311693	AI180306	ENSRNOT00000032053	AI100812	BE117700	A_44_P124143	Pip4k2b		Socs5	TC586773	AA892378
LOC300274	TC580752	ENSRNOT00000005237	Mblac1	Zar1	ENSRNOT00000020600	BF558361	LOC498461	Mapk8	BF409859	Klhl11		Serpine2	Nt5m	A_44_P885914
AI412323	A_44_P951632	Tnfrsf11b	BF386238	Impa1	BF396295	Olr1230	Uqcrc1	AW532911	CO563399	ENSRNOT00000016940		A_44_P929254	A_44_P352163	AI237657
AW143725	Tmem147	RGD1563239	RGD1565904	BE098803	BF285222	AI175871	Npepps	AI030360	ENSRNOT00000036226	LOC684642		BE099838	BF290788	EV768765
Cftr	AI235830	Arntl	A_44_P608715	FM087620	BQ779899	Ocel1	BM386673	Cpeb2	Cdc42bpa	Adam1a		RGD1310852	LOC362921	XM_344509
AA800722	AA963484	LOC501349	XM_344204	Grhl2	TC594239	Tmem5	AA957889	CA504724	RGD1560527	RGD1311117		Tmem103	AI144951	BQ208651
Golt1b	AI717543	Plekhh1	AA925677	AW142951	A_44_P637020	Mmadhc	ENSRNOT00000023364	ENSRNOT00000027391	Olr1253	TC594815		Pycr1	AA892828	ENSRNOT00000059408
BE099787	Nudt19	Mycn	BF409128	Bmp2k	AI598945	Pus3	Aoc2	BU759413	AW527503	A_44_P946892		ENSRNOT00000038665	Elfn2	Tpd52l1
A_44_P667768	A_44_P702964	Fbxl3	March7	ENSRNOT00000044810	Adam7	TC588827	LOC499746	Ing1	Tmod2	TC592309		Derl3	AA943270	AI406707
BM391208	Gapdhs	XM_226288	CB547684	Dcun1d5	ENSRNOT00000000702	Tmem106b	BQ209143	BG671742	Dmwd	AI170789		RGD1311435	Morn4	Cbx7
Rbm17	AI008699	AI317833	A_44_P168959	Mgea5	Rbak	Pop7	BM384257	Atp6v1h	LOC681264	RGD1305679		LOC691700	AA957486	AA997347
BQ210837	A_44_P575750	A_44_P854437	Avpr1a	Foxq1	AA925922	AI704806	ENSRNOT00000007042	Hus1	Hk1	AI070005		BF553180	Gnl3l	A_44_P781533
Slc1a4	TC590979	LOC171573	ENSRNOT00000060967	FM094219	Vamp3	TC582987	Acvr1b	Zbtb11	CF110262	Phkb		LOC361963	Ifitm6	AI412685
Cct2	Pcdhb6	A_44_P745749	Zap70	Cbx3	AA943753	A_44_P795213	Myh14	Znf804a	AI111695	A_44_P951089		Rims2	Adra1b	XM_214409
RGD1561527	BE116550	AI059871	Bcas2	A_44_P762512	AA925221	ENSRNOT00000068439	AA858874	BF396709	TC594315	Slc27a6		Pde2a	DV721179	TC576252
Cpsf5	AI103402		AI535072	AI171745	BF287527	RGD1309922	Ubqln3	Nmt2	Fahd2a	Rab27b		TC589356	BF560217	BP483731
TC586523	BF418059		CA503539	LOC685055	BI289132	Mterf	Ndufv1	Eif2c1	Utrn	A_44_P609721		Oaz2	Ephb6	TC594592
Htr3b	A_44_P623602		Znf593	Lsm1	BF394166	DV720643	A_44_P468756	Stip1	BE109962	BM958511		AA964754	TC599122	ENSRNOT00000023392
AA892251	TC601544		BE112918	Csnk1g3	BF550549	BE104752	AI144956	BI292067	Nkapl	Hecw2		LOC366365	ENSRNOT00000056815	Fmc1
ENSRNOT00000035746	Trpv6		Ahsa2	Prodh2	Tyw3	FM116909	ENSRNOT00000013712	BI290063	DV726678	TC592933		Glmn	Prkcg	AA818951
A_44_P597866	BM389034		Npy2r	Calcb	Cyp11b2	RGD1306862	ENSRNOT00000060098	ENSRNOT00000012895	Pitpnm3	Sirt5		Lingo3	Six4	C1galt1c1
Cyp2u1	AA850498		Lkap	TC603418	ENSRNOT00000010549	AI179510	A_44_P976757	AA924914	Dvl1	Slc12a2		Atp5sl	TC597891	AI102083
XM_343362	Psd2		Olr470	XM_221736	AW918097	AI171576	A_44_P592830	BF555507	AF452731	Lias		Map6	A_44_P826429	AA943770
RGD1305222	AA818283		AI137494	AI043592	BF402083	BF414043	AA925518	F12	Zfp169	Mag		TC596880	AW433962	TC585933
Expi	BI285300		BQ191086	Wdr70	BE109108	Asf1a	RGD1566048	LOC688032	Nmur2	A_44_P869930		Ap2m1	Pex10	BF389856
A_44_P715498	AI230709		Hrc	ENSRNOT00000058597	TC601926	D jc10	Tmem175	EV778543	Agfg2	Txndc16		Cdr2	Mrpl49	AA925632
Slc14a2	Prss8		A_44_P561643	AI044806	Stx8	CB557839	AA817878	RGD1307158	A_44_P323624	Brwd3		AA998680	BQ210650	AA800882
XM_219913	BF417335		Gtpbp8	Psmd14	BI276762	Dffa	LOC691083	Olr59	Popdc2	A_44_P626910		Tnpo2	Olr1111	Pdzk1
Zdhhc21	AI104589		XM_228077	A_44_P853794	Secp43	TC605231	M96643	ENSRNOT00000006775	LOC678868	Lca5		Klhdc3	BU759048	Cel
ENSRNOT00000032166	AI011704		Artn	AF196200	AI177507	AW144668	Enc1	Rab39	Erbb4	BF555514		Chp	TC589409	AW433866
Ppm1a	Surf2		Tmem11	CF109359	Adra2b	A_44_P867386	ENSRNOT00000052317	ENSRNOT00000058230	RGD1562012	AI030888		A_44_P133260	AA891803	A_44_P872519
ENSRNOT00000018496	AA818176		ENSRNOT00000046663	TC593956	ENSRNOT00000066200	AW253642	RGD1308319	Mst4	AY621078	DY470931		AI235935	Ache	AW918560
Rad51	TC582543		BQ203725	BF521809	BI285820	BQ209026	AW530361	Atp6v1d	Epm2aip1	RGD1309821		A_44_P431546	Trub2	Asb15
Phtf2	Prtfdc1		A_44_P365663	ENSRNOT00000029274	BQ782568	CF110545	DY318561	A_44_P702122	Alox12e	AI317879		LOC362419	AA800592	RGD1566239
RGD1566118	AW523737		BF284313	ENSRNOT00000045295	AA858622	XM_226040	XM_226227		Kcnb1	CK602919		Zfp407	Hoxb7	BQ202476
G3bp2	AA899721		Gli1	Mon2	AI763722	TC596541	Dscaml1		BF562910	AI175578		RGD1560581	AW141698	Sobpl
AW143279	TC581425		Grb10	TC602206	Wnt8b	A_44_P885583	Vamp7		Ggt1	TC595014		Ube2s	BF390608	BQ209546
A_44_P1027274	BG672591		Pqlc1	Adss	ENSRNOT00000022577	Olr1693	LOC298960		TC599199	TC591188		Wt1	Celsr2	Znhit1
S1pr5	A_44_P838967			TC590764	CA509128	BF282429	Sgca		TC582792	A_44_P779695		Nfkbil2	Aldh3a2	TC599821
AI137783	BI301467			TC593623	TC593215	A_44_P638891	Dync2h1		Chka	LOC502984		Pigm	Chrm4	TC590863
TC594464	A_44_P869844			ENSRNOT00000015044	DY472414	RGD1307399	Hsd17b6		ENSRNOT00000019853	Vta1		Osbp	Fam171b	Mrpl13
Olr185	BF419043			Shisa2	BG374196	Mrfap1	BG670641		AW523537	BU759558		Lhx4	Mul1	BQ204131
Olr124	Cyp7b1			TC592683	AI171231	A_44_P536553	Cml1		BF415061	AI071115		Coro2a	AA800180	A_44_P824489
Dstn	AI555450			Txnl1	LOC685817	Sypl1	CB544800		If 4	Itpk1		Atg5	CK356468	AI171692
RGD1560455	AW920912			Prkar2b	A_44_P976992	Morf4l2	Foxr1		Ntng1	XM_233707		LOC679840	TC605351	TC600515
Ghitm	TC603721			Bloc1s2	CA503498	Gtf3c3	Grlf1		Rufy2	Trim7		Ttc9	Nkx3-1	Gcc2
FM103888	A_44_P286521			rf	AI058281	Tcrav8s8	Ptprg		Slc25a42	Olr854		ENSRNOT00000014053	RGD1563996	AA998065
TC596341	Ppp1r11			Osap	LOC311134	Elmod2	BM388725		Creb3l3	RGD1566313		Nptxr	AA858748	BI297929
Ythdf2	Rnf20			Cct6a	BF289698	AA849965	AI070549		Eml2	Polb		Gpr176	Papln	ENSRNOT00000002921
AW524106	AA859869			Nus1	AI059776	BF553172	AI145747		TC598075	RGD1305158		TC590816	Ndufs8	RGD1310364
Ppp2r3c	AI412064			RGD1306783	ENSRNOT00000013882	Ccdc47	Cdh6		Pde11a	TC590756		Angel2	BU759568	Trpt1
AI010195	Il11ra1			Tpd52	BF524975	Htr2a	ENSRNOT00000001182		A_44_P729428	ENSRNOT00000019204		AW918657	AI010430	LOC682033
RGD1309726	Exosc3			A_44_P916648	A_44_P767445	ENSRNOT00000009238	Otos		FM076687	Gsto2		DY471188	AI409146	TC600209
AA996685	TC580336			Uck2	AI008526	AI171654	Serhl2		A_44_P243718	AA859471		Adamts3	AI009605	AI237159
FM048421	BI281621			TC605246	CO394157	AW528486	Gabrg3		AI575373	FM079593		AA817802	Med25	Accn2
TC592876	Ano7			TC591088	Pole4	BP481474	RGD1306556		ENSRNOT00000044539	Cecr6		RGD1359158	Dhrs7c	Ephx4
rCG_21212	AI013971			Homer1	AI013149	Pex7	A_44_P989601		ENSRNOT00000020254	Rnf8		Uhmk1	XM_215531	AW142323
A_44_P443262	Colq			Ptrh2	BG663439	CK841324	AA997808		A_44_P701956	ENSRNOT00000046998		Trmt11	D jc4	BG380358
BI295164	Olr875			Klhl35	BQ200408	CB545948	BI279017		AI407613	Gucy1a2		Rad18	Z11995	CB608963
AI714084	Rorb			H1fx	AA955661	Oxr1	Nolc1		Cux2	Amhr2		AI145492	A_44_P961496	Prkaca
Pigg	A_44_P461560			Lhx2	TC589199	AA858703	A_44_P462018		Cby1	Nipal4		Fbxo34	A_44_P889987	AI101666
BF290287	AI228628			Ankrd56	AI229291	ENSRNOT00000004642	Hsd17b3		Mdh1b	Satb1		AW533071	Sln	Ccbl1
Olr1658	EV770307			RGD735112	AI410843	AI011930	DV727545		Plekha6	A_44_P946706		BF560172	Lztfl1	CK599953
ENSRNOT00000043837	AA849810			BM387083	AA955478	Oxct2a	A_44_P536873		Ptpn11	DV719652		BQ196467	AI011483	AA859622
Ak2	CO554251			Aadacl1	TC586902	AI229438	Rasl11b		BF567478	BQ199246		RGD1565047	Slc5a5	Olr1061
EV763944	AI230282			Srp54a	AI102744	CB545613	C4bpa		Tcfap4	AI008546		Cops5	AA955803	A_44_P523170
Pts	Pdlim3			DV718398	AA848756	A_44_P182795	Cac 1h		Agpat5	Kp 1		ENSRNOT00000013014	AA892810	Atp5s
TC594231	Cep78			Myog	AI105223	Ccdc72	AA891889		Kcnip2	Tsga10		ENSRNOT00000054921	Sub1	AA924721
A_44_P342598	ENSRNOT00000012248			Chst4	AA925212	Fam135a	G 11		Uqcrq	TC589539		CB546657	Pir	A_44_P746808
Casr	Ddr1			Znf655	FM133764	CN541236	AA799591		Stk32c	DY315710		Opa1	A_44_P581684	Prdx2
Tomm70a	TC596771			Sephs2	AA964977	AI175556	Cml3		TC599131	Snx14		CO393619	Abcg4	AA955669
ENSRNOT00000027841	AI137349			Dusp9	BG374711	Wdr44	D se1		ENSRNOT00000058623	Coq5		AA859981	BE108923	Atp5g1
AI178923	AA964951			Cd52	AI136559	CD372222	AA849763		XM_341640	Lhx5		RGD1561575	TC585113	Kcnj11
Rup2	AI237525			Pdik1l	AA924263	AI010272	BI300893		AA998060	Pde8a		A_44_P100565	Urod	A_44_P825726
A_42_P459774	Eno3			Chn2	H31907	LOC679682	LOC307960		CB547678	AW920812		BI283314	AI175764	AI406544
A_44_P594080	LOC681895			TC585579	Nenf	BQ204552	Asb9		Adamtsl2	CK357683		TC589927	A_44_P946443	RGD1310861
AI231827	BE120139			A_43_P19939	ENSRNOT00000033361	XM_229853	Stk16		ENSRNOT00000034995	Sccpdh		Rab4b	Rspo3	AA964583
Abce1	AI574779			Atp6v1c1	AA819138	C1d	A_44_P744264		Frmpd4	AI453930		rCG_43687	Bex4	Tnmd
Cenpc1	ENSRNOT00000034322			TC590080	A_44_P562556	A_44_P754987	Meox1		BF408841	A_44_P886424		Grsf1	Spag1	A_44_P623210
AA926241	Cdh19			TC577366	BG664811	Yes1	Irf6		Slc25a38	Ctn 2		Areg	AA946489	AI059618
AA965083	AI145607			Sh2d3c	A_44_P900576	BU758349	ENSRNOT00000048218		Fut2	LOC298139		Sepw1	RGD1310507	RGD1562059
Mrpl43	RGD1559502			Hist1h1a	BQ782710	RGD735140	AI112329		AI454087	ENSRNOT00000068735		Fbxw2	DY471779	Gucy1b2
BF389646	A_44_P932768			TC593539	AI012814	Asb1	LOC314605		BC099158	AI137629		Rln1	BE119977	Hsf4
TC580016	Rhot2			Pipox	CF109046	Tank	BF389338		A_44_P885644	BQ780782		A_44_P913530	ENSRNOT00000028263	Stxbp3
Sike	BI286340			LOC287167	Fbxo15	AI014085	Ipo13		AI179193	TC582012		LOC683577	LOC691093	Wdtc1
Col20a1	AI058670			H2afx	A_44_P699332	AI144967	AA964705		Rabl4	BI290744		Gfod1	Ssbp3	LOC364653
Ube2a	TC587080			Slc7a6os	A_44_P729436	ENSRNOT00000067743	Pitpnm2		RGD1310039	Srd5a1		BI279112	Cox8a	Gpr101
Uox	AI556125			LOC680262	TC603909	A_44_P637341	Nxph3		AA926239	A_44_P708143		TC592308	XM_221817	Epha5
Leng4	AI227928			Tcp1	AA997391	Cyp2j10	LOC684245		AABR03068037	AI411835		A_44_P701318	AI138048	CF112941
Gtf2e1	A_44_P227194			Fam83d	TC588737	BF282188	RGD1563446		AI229036	TC582055		Aifm2	TC595219	A_44_P577853
LOC685608	Arsk			CR467193	Ddt	AI176699	RGD1559590		AI059864	Cdkl3		Abcc9	Trpm3	Sgsm1
RGD1560010	AI177361			Aftph	TC602752	AW143917	XM_225604		ENSRNOT00000017820	AI237378		TC600839	BF542696	Degs1
ENSRNOT00000013202	A_44_P949384			Arpc5l	Robo1	BQ194469	CB546262		TC603158	Rnf168		Slc1a1	Tmem53	AW143125
ENSRNOT00000063924	BF396456			Phtf1	TC605412	Atp11c	Kif1b		Plch1	TC605047		P2rx5	Ldb2	RGD1303003
XM_345073	Susd5			Zfp367	Adra1d	ENSRNOT00000003091	BE103930		BF523573	BF409065		AI502108	ENSRNOT00000015388	AA944903
DV715164	D jc8			BF565038	BE103448	LOC295778	Nt5dc3		Syngap1	Sycp2		Glod5	A_44_P961499	BE118414
Cep76	Odf2l			Vgf	AA955408	TC595298	XM_213991		Atp6v0e2	AA942690		BF556117	A_44_P337522	ENSRNOT00000002372
A_43_P10596	TC598769			TC584609	TC578090	EV777716	Kcnj4		TC593853	A_44_P611151		Pde10a	DV725773	A_44_P660676
XM_226100	BQ783109			Far1		Ell3	BF408129		TC604970	Lrp1b		BF401614	AI136114	A_44_P480786
Zswim6	CK845710			Vav3		TC586974	ENSRNOT00000043709		ENSRNOT00000039809	ENSRNOT00000031148		BF417032	RGD1566130	AA955895
TC590332	Kctd1			AI231522		BE096055	AI044569		ENSRNOT00000038874	CB547135		Gale	A_44_P704794	Ppp1r13b
Clrn1	AA899496			MGC72973		Hs3st1	AI101009		LOC684314	RGD1562211		A_44_P826338	A_44_P765404	CF110322
Crh	TC598831			TC602061		Npdc1	TC595031		BE111891	Atp6v1e1		Dio2	TC595231	Dlgap2
TC591694	Hfe2			Sfrp2		BF394620	Nol6		TC596361	Mrpl37		ENSRNOT00000048850	Ass1	Pigp
BM391890	Vom2r45			Atg4c		AI170363	LOC290492		Syde2	Mslnl		Abca5	Art3	Lrrc61
Cltc	RGD1562561			Plk4		ENSRNOT00000032933	RGD1562449		ENSRNOT00000020851	Tpo1		D se2b	Gstt3	Col11a2
Rit1	Tmed4			Cenpn		AW522740	BU946561		Cdc37l1	TC583947		Tada2b	AI234659	Fn3krp
AI410446	Olr237			ENSRNOT00000006433		AW527590	RGD1563464		Gchfr	Sytl2		Cse1l	AI170696	AI070070
XM_344202	BF548078			Cenpk		BI286738	ENSRNOT00000023257		Bbs2	Stox2		Gpi	Igfbpl1	Gng4
AW254599	Olr1401			A_44_P886495		LOC316717	Poldip2		BF390882	Spetex-2B		BG671630	LOC686091	Aurkc
AW140722	Rilpl1			RGD1562220		Bat5	BG670800		Kctd3	AI171274		CB547822	BC091332	AA955550
TC596957	Pcf11			Ap3s1		Kbtbd2	AI171961		AI233748	Slc45a3		TC585195	Nfic	Arl6
TC594241	Msi2			TC583911		RGD1311493	Stx16		Slc1a2	Slc8a2		Unc119	RGD1560334	TC582174
AI170750	A_44_P563559			A_44_P731768		TC605691	BF284746		BF284887	CO562769		Ptpn5	XM_341935	AW527216
Rdh12	Serpi 6					A_44_P821841	Slc12a6		Dapk2	TC588358		RGD1559751	Cyp3a62	CO398704
CK364542	AI234816					Rad21	ENSRNOT00000020215		Itpripl1	BM385478		Cyp2s1	Lmo7	Nr3c2
Homez	Gtl3					AA996576	Nrg3		AA926247	CF978827		Mtfr1-ps1	TC573782	BE109914
Fam122a	A_44_P626893					BF284782	AJ225623		Ghrh	ENSRNOT00000031017		ENSRNOT00000028097	Sdr-o	AI501447
AI705393	ENSRNOT00000046209					TC598118	Hint1		RGD1306001	F2		Pi4ka	TC596605	A_44_P593368
ENSRNOT00000010168	DV718134					CK469849	Cds2		BC088292	ENSRNOT00000059036		ENSRNOT00000026564	RGD1310324	En1
ENSRNOT00000064189	Cntf					Npy	ENSRNOT00000062073		CK479825	AA998203		Arhgap26	RGD1309350	Pcaf
BG665133	Kc 10					Gtf2b	TC605657		ENSRNOT00000063848	TC603611		Shc2	Apobec2	BI303276
AI454579	AW918416					Atp2c1	Phf21b		Fbp2	BF281444		Padi3	BE107760	AA875536
Agps	A_44_P873456					EV762134	Galntl1		BQ209756	BF410349		Ube4b	RGD1305587	Psmd7
A_44_P624857	TC585926					Men1	Pou6f1		CO559017	Smpd3		BI293607	A_44_P1018129	Mrps21
BQ200301	TC590469					MGC125002	ENSRNOT00000002985		AA819045	TC594261		Hmga1	Ntm	Skp1
DV719302	A_44_P763205					BE105909	Gm672		TC590028	CB716594		Tubb5	Wdr31	Ndufb4
Ubl3	Epn2					BM392311	A_44_P459484		Rabac1	U68491		Mtfr1	Gpr64	Edn2
Cdc73	AI236617					Rkhd1	A_44_P739406		AI411329	A_44_P245936		Orc6l	ENSRNOT00000048453	BQ781947
Clca2	RGD1566137					AI104132	LOC688528		Fnbp1			TC605205	TC600688	AI029293
AI411401	Pggt1b					RGD1305593	Ccdc71		Lipt1			AI102271	Hoxa5	AW918794
Slc17a7	Efcab7					Rhobtb3	ENSRNOT00000055191		Adora2b			ENSRNOT00000008214	Cox8b	Rics
XM_344373	TC588473					AI234637	A_44_P797611		Cml5			Stc1	TC590532	Akap3
ENSRNOT00000023354	AW433994					RGD1308706	AW533421		Frs2			ENSRNOT00000042614	RGD1561795	Robo3
AA875136	FM140495					TC588939	AF380129		Efcab6			Atpaf1	CR469283	AW532988
Fastkd1	BM986505					Sox10	BI276735		BQ209762			A_44_P729882	Pcsk4	TC598000
BQ194449	AA900165					Med4	Wbscr27		TC586514			Grifin	Cxxc5	Epha8
Pspc1	AW523747					Phax	AA998055		ENSRNOT00000023117			TC590363	Plekhg3	BU759184
ENSRNOT00000047223	Trim9					Oxsr1	Hal		AA900787			RGD1562846	BF394456	Cdh16
Pnpt1	AI233865					AW251849	Olr348		BF525012			A_44_P746741	AI406723	Sec11c
AI178781	BQ196010					Cisd2	BF420750		RGD1309170			A_44_P977733	RGD1566001	BI290947
AA848815	Resp18					BF414018	Shh		Cage1			A_44_P825142	Pomc	Srp19
ENSRNOT00000034426	ENSRNOT00000006241					RGD1307100	Cry2		BF401054			BF284521	Ryr1	Spa17
LOC691153	TC601873					AI103912	Gpsm1		AW521192			ENSRNOT00000007596	D jb9	ENSRNOT00000027236
LOC499602	AA925160					TC604530	Wdr42a		Cd59			Matk	AA956972	A_44_P227517
Ube2n	AI177135					Ncoa7	Degs2		AI410225			LOC365156	XM_342482	BQ200617
CA506982	XM_213731					AW531626	Ptprk		Slc44a4			LOC290453	TC591947	Parc
Lig4	A_44_P387160					A_44_P452410	Spock1		AI012613			A_44_P419508	Add1	Grinl1a
Sh3kbp1	Rho					AA943040	Fkbp8		Palm			Syt4	Clic3	Nhedc2
AW532469	RGD1359529					AW143739	A_44_P690427		DV727965			Mtx2	A_44_P358649	AA901241
Lrpap1	A_44_P790508					ENSRNOT00000033133	CN542880		Neu3			Wdr12	Tcte1	Gucy1a3
RGD1561252	ENSRNOT00000029027					EV778570	Ccm2		BQ206150			Tbc1d7	Ttll9	Abi2
BX883046	AA957964					Arhgef3	AI555901		ENSRNOT00000056724			Rcor2	Chmp4b	BE106971
Seli	BQ202040					Ftsjd1	BF414021		Myh2			Ssx2ip	Cntn2	RGD1359508
Ermp1	A_44_P100457					A_44_P769800	Dock5		RGD1565496			Ddah1	Me3	AI136599
Sult1b1	DV723298					CO396892	RGD1566002		Lrrc46			Cenpq	Ppp1r3c	Tmem218
BQ780513	Nphp4					Tmem38b	XM_226639		AI232494			AI007851	LOC690082	Tmem70
A_44_P485462	AW531419					Mospd1	LOC365756		A_44_P410050			Cstf3	BF291123	Prpsap2
A_44_P732751	XM_228455					TC599459	Hs6st3		Grhpr			Prickle1	Mgat3	Ccndbp1
RGD1563323	BF563670					A_44_P457139	LOC678918		Tspan33			Mtp18	DV715341	TC603401
AI044115	BM385901					LOC681994	Mafa		A_44_P960687			Aard	Mrpl48	Nub1
Zfp410	TC589079					Sbno1	Sirt4		Gml			AI234967	AA819129	LOC691431
XM_219368	AA893626					ENSRNOT00000044276	Igf2bp3		AB097858			Cops2	TC598511	Rassf6
ENSRNOT00000064859	A_44_P763753					AA892496	AA800570		AA925252			RGD1563314	Hoxc6	AI177510
AI228961	TC587346					A_44_P670277	RGD1560648		Tdrd5			Evl	TC602770	Rcan2
Idh1	A_44_P671931					Pls1	Ppp5c		Tspan3			Pcgf3	Magi3	Ndufc2
CK599356	Ushbp1					TC602177	A_44_P806023		Hrk			TC591916	Crybb1	TC599854
Olr1541	BF418716					CO398574	Sgsm2		Polrmt			Tfrc	Tmtc1	BM986557
Glt8d3	A_44_P623537					AI071174	XM_232591		ENSRNOT00000026491			Ccne1	Porcn	LOC312502
Uba6	AI177413					Cul2	RGD1311265		Txndc15			Tmem54	Asphd2	Slmo1
AW141888	Cryba1					RGD1563224	ENSRNOT00000008094		Cbx5			LOC501961	ENSRNOT00000004004	Amigo2
XM_229650	A_44_P873549					Htr5a	A_44_P475804		ttc21a			Depdc1b	Ldhb	N t
LOC367782	AA858768					BI294956	LOC690079		TC598737			Hprt1	Ccdc113	BI285572
Lzic	LOC685955					AW918093	Odz3		A_44_P669716			Ero1l	Hey1	Es22
Olr399	Rab18					TC582229	A_44_P227571		Smarca1			RGD1565166	TC581861	BE108327
AI045555	AI103873					A_44_P913955	AI556532		Sar1b				ENSRNOT00000020363	Fam96b
LOC302495	AI639381					TC587033	ENSRNOT00000026712		BF283584				AA964846	XM_223867
Ocrl	Iqub					ENSRNOT00000009270	ENSRNOT00000011542		BC166557				Pura	AI236376
RGD1563738	Np4					Atg12	LOC681153		AW920707				Clybl	BF386460
Cinp	A_44_P683445					Sgk3	LOC500330		RGD1566112				Ramp1	A_44_P684482
RGD1564704	D h7					AI170399	A_44_P401022		Chchd2				Aldoc	AI574673
Exoc6	Med31					Txndc1	Fh1		AA998894				Thpo	Gzma
ENSRNOT00000036737	Styxl1					rs	A_44_P747587		BG380424				TC597994	Doxl1
Acvr2a	AA963994					Mrpl15	Slc17a8		RGD1563273				AI060309	A_44_P935307
AI599996	Fktn					Fastkd3	AI535429		Intu				TC580840	Dtnb
BF561497	Nudt22					LOC361187	Acap3		U2af1l4				Rtn4r	AI169425
Zfp167	RGD1306622					AW144236	BQ200482		Sv2b				A_44_P794508	A_44_P163980
Calm1	TC581375					AW528593	AI102727		Mphosph6				TC605650	AW533317
AA859680	XM_228524					BP503879	BI292022		RGD1310553				Cldn10	Ociad1
RGD1560464	Ttc35					Lppr5	XM_233699		Gstm3				Slc25a18	A_44_P975355
BE117898	AI169615					Ube2q2	BI296467		BF550650				AI029061	Sult2b1
A pc4	Pla2g7						CA505835		Zfp180				TC602837	Slc38a2
Tmprss5	TC582787						XM_345672		AI600030				BF567493	AA943665
XM_345812	Bckdha						Slc1a7		AI764000				AA957007	Mkrn2
FM099225	ENSRNOT00000009196						ENSRNOT00000055664		Arhgap5				Gcat	Ppcdc
BE110169	A_44_P917549						ENSRNOT00000033873		AI144744				A_44_P977813	CB581857
AW252658	AI511097						ENSRNOT00000055219		Itgb8				Epn3	Tom1l2
Cnot7	Kif1c						Kat5		Park2				Gprc5b	AA924218
X68396	AA997646						LOC295643		A_44_P889857				TC587803	DV724806
TC598775	RGD1559786						Rwdd2a		Cobll1				AA944355	BF389637
Akt3	AF370889						Kalrn		A_43_P22696				A_44_P824202	CB557558
BQ191158	Grtp1						BF288456		TC584430				Slc13a3	ENSRNOT00000051350
A_44_P945995	Tmem205						Atp6v1c2		Nrg2				CX570374	CA507839
LOC685322	AA858657						Chst1		XM_234990				Gjb6	A_44_P490025
AI059193	TC605563						A_44_P192461		BF523544				BF561546	BE108015
Gfm1	BI286040						ENSRNOT00000034124		Rnf32				AI717476	ENSRNOT00000051411
AA956446	AI111674						Ankrd42		AA956024				D i1	B9d2
CA508244	A_44_P252900						Ehhadh		Ggh				A_44_P792703	AA925569
Chmp2b	Chit1						ENSRNOT00000023286		AI411605				BG666908	A_44_P793461
AI547541	Dmrt2						AW144377		TC592360				LRRTM1	BG372835
EV762942	BF289378						Tecta		ENSRNOT00000060309					BQ202863
BM384311	AW915849						AA858989		TC591736					CB580471
A_44_P568584	FM122807						ENSRNOT00000063922		ENSRNOT00000014765					LOC685297
TC577055	TC593499						XM_237116		Aatk					BF416958
ENSRNOT00000041800	TC601880						Isg20l2		AW915369					Sorl1
Uba5	TC584940						LOC294903		Tfdp2					AA924092
Baz2b	A_44_P638910						AI232147		Tmsbl1					RGD1305689
A_44_P898713	BF281791						Olr790		Lingo1					Fxyd7
A_44_P729217	RGD1565474						RGD1309104		CB547702					AI009320
Tmem165	AI030914						CB327764		Asph					AI227905
Thex1	AI176288						AW920940		Shank2					Spsb4
Pllp	RGD1560451						ENSRNOT00000022767		Ppig					A_44_P567880
A_44_P687385	Megf11						BF283053		A_44_P685729					DV725905
CB547154	BE111755						Pcsk9		Abcb1a					TC598491
ENSRNOT00000063791	Wdr78						ENSRNOT00000017640		Odf3b					Abhd3
Stx12	BF410683						Cnot4		BQ208874					BF284944
TC594446	Myoc						ENSRNOT00000020604		TC588194					Gpr27
ENSRNOT00000052385	A_44_P192151						CO402564		RGD1564799					BE099608
AW915079	Srms						ENSRNOT00000040219		AI547815					A_44_P379864
ENSRNOT00000057153	BQ199963						CB764169		Hoxc4					Fam123a
RGD1559747	A_44_P566326						Stim2		TC594472					RGD1560720
LOC364646	Rangrf						Cohh1		CA505525					AI045623
Vezt	Akap14						LOC297785		Spire1					CB314431
A_44_P806758	AW920270						RGD1561270		RGD1310862					BF554683
Npc1l1	TC591151						AA819391		A_44_P732644					Mettl10
TC586010	AF079313						BI302132		Scg3					Pah
Sass6	AI178652						BF555101		RGD1562161					CB547185
Chfr	ENSRNOT00000013630						ENSRNOT00000036078		LOC679596					Fkrp
BF562144	Wbp5						RGD1311952		CO397225					AI029290
Leo1	Drp2						XM_217974		Prkcz					Ccdc124
BF393980	Bcorl1						ENSRNOT00000058246		A_44_P689674					RGD1562720
TC579907	A_44_P977195						Pkd2l1		CB323396					Calr3
BE098883	TC583326						TC596271		RGD1563440					Ptch1
Pdk3	CK469588						CB544341		RGD1308333					LOC246295
LOC690892	A_44_P464119						Morn1		Ppap2c					ENSRNOT00000060904
AW918765	Synm						AW532049		Aspa					CN544135
Trim13	AA799759						AI045430		TC599708					RGD1562963
BE107070	Trim45						RGD1310964		BE329450					BF418327
Faim	XM_344382						AW914016		Osgepl1					AI639532
AI029858	AI071858						Reps2		Hspc159					Spag4
BG672309	Slc5a2						AI172284		RGD1562165					Cntn5
RGD1565104	TC585623						LOC360919		A_44_P814386					DV717439
RGD1359108	Dalrd3						AW521376		A_44_P747226					TC594762
CO560089	TC585675						ENSRNOT00000065728		Cyyr1					Eml1
EV762523	AI231206						rCG_32844		BI282039					BI285643
CB545011	BQ199466						Cpne7		Dlgap1					Atp5d
BI282122	BM385486						Prosc		Zc3h7b					TC599712
Nup107	Gpd2						TC595435		Cand2					AI178191
Hsd11b1	CN543593						Mpped2		AA818860					ENSRNOT00000014814
Depdc5	BI286772						Abca6		BF404116					RGD1563402
Xrcc4	A_44_P513635						AA996470		TC598175					AA799762
Cdc27	AA858566						Per2		Ubxn11					RGD1564005
A_44_P871871	AI170276						ENSRNOT00000040114		Ndrg2					A_44_P713545
Atp6ap2	A_44_P593295						Kcnf1		LOC681924					Gsk3a
ENSRNOT00000041508	BE108018						S74342		TC577107					BQ209232
LOC689511	Kif6						Tdrd6		Rshl2					Lrfn1
BF548111	BQ209292						BQ200585		CX570717					Grid1
TC590993	Olr1532						A_44_P412200		Asrgl1					RGD1563070
AI144795	Cav2						Fxr1		TC588454					BF396987
Cd200	Enkur						CA504775		TC593331					Gnpda2
A_43_P18482	AI407017						AA848689		Prkca					ENSRNOT00000040612
AI412212	Kcnh3						AI101932		A_44_P765426					XM_345122
Taf1	AA891669						RGD1563703		AI171288					BI295768
ENSRNOT00000032637	RGD1306192						Clstn1		Wfdc1					Zdhhc1
LOC365028	TC587580						Grm5		Hspb6					AI233718
Ubqln1	t8b						BF286660		Micalcl					Sh3md4
Eapp	Mageb3						Tef		Pou3f4					CF109644
Kbtbd8	AA849739						B3galt1		BF286666					Dnlz
Vip	Olr691						Zbtb25		AA874977					Slc38a3
TC583366	TC593175						AA893682		H32887					Heyl
ENSRNOT00000034757	XM_346156						BQ190145		Rab36					Erich1
TC586417	Triap1						A_44_P961519		Wdr35					BQ203009
	Nog						ENSRNOT00000061930		DV716912					XM_228475
	AI029490								CB567518					BE113217
	Itgae								Oscp1					BE108176
	AA900591								AW914971					TC590069
	AI548773								A_44_P700166					Olr235
	Nrcam								EV778480					Loh12cr1
	BG670847								Gdf11					Plunc
	AI009871								CO396119					A_44_P382603
	TC604897								Ascl3					BG371738
	Prepl								LOC502684					AI600124
	A_44_P576858								AW918456					CK363710
	A_44_P685508								AI228230					AI010332
	AA945152								Cst6					Mapk8ip3
	AA799542								A_44_P760935					BE116843
	Tcea1								Iiig9					AI233993
	BQ190110								Mapk15					Ube4a
	CB328366								Znf291					CO404950
	AI103337								Nrxn1					LOC685763
	Ddx24								AI169092					Syt5
	TC599477								AW143084					AI639001
	ENSRNOT00000024237								Prss12					AI549446
	TC599174								A_44_P640472					A_44_P593331
	Gtf2f1								ENSRNOT00000015386					Crabp1
	Lenep								D h3					TC581268
	CK840665								A_44_P614191					Mpp5
	BF544933								Timp4					A_44_P705817
	BF564078								Pc					Wnt7a
	AA942731								BF283408					BF403973
	XM_223400								Cpeb1					Bcl11a
	AA925469								Phf1					CO401024
	Ankrd24								MGC94207					Pmch
	AI105305								Nm t2					Slc26a1
	A_44_P544103								Ccdc153					TC590210
	Pex3								BE105448					AI070350
	TC601413								TC590596					Bspry
	AA955851								Tob1					Tspyl1
	TC604010								Lrrc4					Lemd3
	AI175528								DV729194					Sel1l2
	XM_228129								A_44_P624051					Tmem177
	TC603411								BF556273					AW920693
	CA509677								AI059951					Shisa4
	AA850579								BE119400					TC586929
	Pex16								AI233343					ENSRNOT00000044814
	AI230823								Atp1b2					A_44_P901483
	AI178955								A_44_P513413					TC584470
	Brunol5								BE103417					AW921320
	Znf292								Phyh					Rraga
	A_44_P370411								Tagln3					ENSRNOT00000011676
	Kcnv1								Adcyap1r1					Dpm1
	ENSRNOT00000041793								LOC687517					Ndufa12
	BF522056								Rabep1					Cluap1
	A_44_P752355								RGD1305045					Nxph4
	Klhl29								Epb4.1l4a					AI011600
	Rgma								TC598642					RGD1305938
	ENSRNOT00000035175								CO556520					BQ203813
	BI296434								Lime1					AA956063
	A_44_P685517								Gpatch1					AW143747
	BQ201963								BC166814					Gata2
	AA997113								Magi2					TC587211
	TC592958								M16406					Ssu72
	ENSRNOT00000027092								Plcd4					ENSRNOT00000015814
	Ppid								AA848383					AI555458
	AI102825								A_44_P625829					AW520784
	BF564963								FM088862					TC591127
	A_44_P870887								Apba2					AI169077
	AA891746								Dyx1c1					BE112026
	BM391400								Bbs4					Eif4h
	A_44_P898658								Pla2g2c					BF420718
	TC599073								Gca					Stambp
	AA817891								A_44_P701371					BF282472
	BQ209483								Mme					Upf3a
	AA858667								AW144075					EX490287
	XM_344595								Ift172					LOC313443
	AA875155								Pygb					BF283382
	CB716026								AI010220					A_44_P342606
	BF564797								Kcnj14					Khk
	AI547698								RGD1309540					A_44_P683566
	BG375318								RGD1562230					Hoxa10
	BE117503								A_44_P977587					Sox13
	AI555906								ENSRNOT00000011325					AI069964
	AI229612								Slc24a3					AI105127
	Lhpp								Camk2g					BQ195089
	A_44_P424450								Efcab10					AI235504
	MGC94891								Taf13					RGD1559909
	Tdo2								BI285137					LOC474147
	BF285225								Fhit					AA875359
	LOC302398								Sdc3					TC598739
	AA799575								Adhfe1					Lonrf2
	EX488580								DY570167					Megf8
	EV768481								Crhr2					A_44_P800685
	AA963232								Rimklb					Gabrg1
	Psx1								Scg2					RGD1307390
	BF396888								FM132612					Pank4
	TC591388								Myo6					Fitm2
	Slco3a1								Pemt					Oprk1
	Grin2c								Pard3					Slc25a17
	A_44_P825644								Efhc2					A_44_P701236
	TC596306								Dhcr7					AI180191
	AA945624								Ank2					BQ208953
	Fat4								ENSRNOT00000067848					A_44_P931173
	Aff4								TC604908					Peli3
	TC599671								Thrsp					XM_345021
	BI281615								LOC306766					AW914980
	Spag6								Fads2					A_44_P745994
	A_44_P639923								DV728079					A_44_P563835
	Slc25a36								Clcn2					AW920832
	ENSRNOT00000039983								Gstm5					Fcer2
	TC583240								Gcsh					AI407449
	TC589594								AF010442					Sap30l
	ENSRNOT00000056114								A_44_P594162					AI179535
	Tbx19								Pdzd3					ENSRNOT00000006406
	TC591729								BF556336					BQ529285
	BM387285								Baalc					A_44_P316584
	A_44_P901061								TC586200					Olr78
	BF289458								Epha4					Tdh
	Plekhf1								Folh1					A_44_P631361
	BI298356								A_44_P792124					BI277793
	Accn3								Chpt1					AA955172
	ENSRNOT00000014749								LOC689933					BC086388
	XM_215402								TC595084					Klc3
	AI171448								RGD1309651					Slc19a2
	BG378090								Gpcr12					Idh3g
	ENSRNOT00000068355								TC600586					Rnf213
	AA957487								RGD1309708					CO397192
	LOC293917								Arnt2					ENSRNOT00000020095
	TC595461								AW144325					Klhdc7a
	RGD1565233								Fam81a					AI070126
	Actn2								LOC312831					TC587781
	AA923923								Fmn1					ENSRNOT00000046108
	CA504992								Efhd1					Kcnj16
	CN542235								XM_343871					AI235842
	AW528885								A_44_P640503					BF399135
	CK475418								Inpp1					Ube2d1
	BM385941								Dao					AI059015
	XM_341482								Ppp1r1b					TC589751
	Lrrc57								Pxmp2					RGD1561983
	Syt8								AA859224					AI060197
	Pqbp1								BF542359					Dguok
	Ift57								FM069325					LOC685074
	ENSRNOT00000011213								Gstm7					BF557905
	AI236104								Pla2g16					Timm9
	AA925555								Casc1					ENSRNOT00000060718
	A_44_P974553								RGD1306739					BM986264
	AI547406								ENSRNOT00000030613					CB314759
	TC574225								Df 5					TC598011
	Ins1								Rcn2					BE104359
	AA819337								Agt					AI059663
	ENSRNOT00000051326								Mro					DV719361
	RGD1305157								TC591139					BM391838
	A_44_P872848								Pygm					Hist3h2ba
	AI105020													Plk5
	BC107473													AI171487
	Ubxn6													Msrb2
	Msra													Csrnp2
	BE113385													AI412958
	TC574050													Zbtb7a
	BE109018													BF563221
	Olr1415													FM030566
	ENSRNOT00000007369													Lif
	Aip													ENSRNOT00000067741
	RGD1565002													TC600617
	AA946041													A_44_P702052
	BM986234													A_44_P745478
	AI179012													Spdya
	AA957028													TC605007
	BM986578													BF388434
	Hspb7													TC596375
	BF290004													AI232809
	Sfrs18													AW914691
	A_44_P791322													ENSRNOT00000059244
	TC581326													ENSRNOT00000050535
	AI145654													D84482
	RGD1561819													Bcl2l2
	Slc4a4													BI285319
	BQ211747													TC577138
	Snupn													Pcdha2
	TC599515													Frmd3
	BF290439													Pcdhb8
	Cyp2d4v1													Cpm
	AA818159													TC580077
	DV716667													Gjc2
	Bche													ENSRNOT00000045433
	Ifrd1													ENSRNOT00000057958
	Jrkl													Rnf167
	AI008131													Timm23
	Izumo1													Ppp1cb
	Gstt2													CO401680
	Bms1													A_44_P654209
	AI113073													Tmem60
	AI176229													ENSRNOT00000056215
	AI070470													Fut9
	DV727442													Nell2
	AA926356													AI175590
	ENSRNOT00000032973													BE329175
	Bod1													AI102087
	Lrrc50													BE113413
	Lcn5													TC595793
	LOC502710													TC592997
	Lyplal1													BG376626
	A_44_P836866													Slc10a5
	Pkd2l2													TC582058
	Msi1													TC587712
	AW914041													RGD1306063
	Il22ra1													BC088321
	ENSRNOT00000050809													AA800551
	Zdhhc2													Cabc1
	AI177166													Itih3
	BF282712													ENSRNOT00000032954
	LOC688018													Accn4
	TC591314													Mon1a
	TC597572													Pdia2
	TC601674													Dpf1
	A_44_P808129													A_44_P567484
	TC602303													RGD1559682
	Ly6g5c													TC583757
	Usp9x													A_44_P639429
	Pdcl													AI137780
	Ikzf5													AI712679
	Mrps14													Klk8
	AA963823													Gatsl2
	AW434978													Cyp11b1
	Ttc21b													Pdp2
	Coq10b													ENSRNOT00000063953
	Fbxo36													I dl2
	TC604822													BE120895
	Lrrc66													Zc3h6
	Il17d													Phlpp
	Bcdin3d													Bat2l
	AI144722													A_44_P901368
	FM142573													Ndufs3
	AI071921													TC581412
	ENSRNOT00000048015													CK839132
	TC598015													BI281965
	Rheb													ENSRNOT00000050835
	LOC689410													A_44_P763217
	TC600681													Mpdu1
	AA875411													Slc26a4
	Olr181													Stk25
	Lace1													TC574831
	AA924354													Mep1a
	CA512649													Olr1014
	Cysltr2													ENSRNOT00000047448
	A_44_P868335													BE116115
	BP473664													AA957713
	AI136898													BF389721
	AI029675													Tada2l
	Tmem170b													Ccdc51
	TC581743													AW914146
	Dbil5													TC603530
	Aamp													Ankrd37
	Rasgef1c													Olr785
	BI293610													Tmem9
	Prdm2													Sh3glb2
	Olr932													Nol4
	Rgc32													CA504155
	Rsb66													Dhx30
	Kdsr													Hoxd9
	AA955060													ENSRNOT00000017261
	AA859832													A_44_P340520
	nos1													Abi1
	BE111342													Cox17
	Lage3													A_44_P900835
	AA901247													Shroom1
	TC582252													Aplp1
	TC595994													AA901297
	A_44_P689228													RGD1307682
	RGD1563478													Pim3
	Slc26a3													BF395166
	AI171992													ENSRNOT00000059269
	Prodh													A_44_P824102
	Kidins220													Odz4
	AW523955													Vstm2b
	Ankra2													BI295064
	AI502837													Tdrd3
	Olr789													A_44_P614608
	Pigw													Mia
	TC591651													Pdlim7
	Casc4													Rnf219
	Tmub1													Pde1b
	TC603019													Arhgef15
	AA849634													Agtr2
	DV725762													A_44_P934594
	DY472852													AA996602
	AA955819													BE107159
	Tekt5													Rnf182
	TC598410													A_44_P670935
	Rshl3													AI236141
	LOC689914													Znf771
	Amn1													Tmem184c
	RGD1563982													BI274747
	A_44_P946394													AI410953
	RGD1563200													BF555731
	LOC680885													Hdmcp
	CF106806													LOC292543
	CA504340													TC588663
	TC583554													AW919008
	Mrpl40													A_44_P716549
	AA848904													BG372973
	CA505017													AI232042
	CO406073													Clcn3
	A_44_P211005													AA819900
	Med27													BE109278
	Alg11													BF563860
	Vom2r44													Abca2
	Rhd													Coq7
	BQ199937													TC576838
	BI278309													TC573730
	A_44_P578301													A_44_P961443
	Gorasp1													AI227704
	AW921380													ENSRNOT00000049871
	Olr11													AI231358
	DV718416													Hes6
	Aldh1a7													TC597192
	AI010157													DV728647
	A_44_P607372													Magmas
	Cpsf7													TC600509
	Ros1													XM_346210
	BF285469													AI102076
	LOC304000													TC603670
	TC591444													A_44_P793731
	Slfnl1													AI045001
	BQ203201													Kcnc2
	Cela3b													A_44_P870854
	MGC114520													EX492135
	AA964832													BE105608
	CA505250													Bai2
	DV727788													AA818655
	Tmem55a													Mlx
	Cdkn2aip													ENSRNOT00000019660
	TC589988													DV725021
	ENSRNOT00000050188													BE103109
	Olr1341													RGD1309784
	A_44_P983999													Rab33b
	Bmi1													ENSRNOT00000041023
	Col9a2													DY319844
	Cpt1c													AI045746
	ENSRNOT00000019738													Exoc8
	ENSRNOT00000027404													Htr1f
	Zfp354a													Clip3
	Wdr19													Abhd10
	TC601061													RGD1306437
	A_44_P854874													AW917411
	AI045171													BC108295
	TC583199													TC602952
	BG153357													Map7
	R se4													LOC685406
	Scgb1c1													Tyr
	BC166601													Ndufb8
	Clip4													ENSRNOT00000018000
	Akr1b10													Atp5f1
	AA955466													Arrdc3
	AA874873													Aldh1b1
	AI237073													AA944251
	Casq2													Opalin
	CO386553													RGD1309216
	BF402596													AA998905
	AA955834													ENSRNOT00000047256
	A_44_P701715													A_44_P387314
	CA503810													Pkp2
	A_44_P745253													Sod1
	Sdsl													AA799633
	Spata7													Sp7
	Dynlrb2													BI286828
	ENSRNOT00000067481													Rassf7
	BQ203469													TC597409
	Ndp													Wasl
	Tbx21													TC590270
	RGD1359634													CB607128
	BF414152													Snx32
	TC584535													H33703
	BF288445													BG671455
	RGD1311251													A_44_P731793
	Mtss1l													CB583330
	TC586651													Ndufb7
	AW522386													TC600835
	Cdo1													AA800669
	AY245000													Herc1
	ENSRNOT00000057950													LOC503175
	BF408990													Mapk1ip1
	AW921244													AABR03116710
	Zbtb4													BM390462
	BQ193814													CR754026
	Tmco3													BQ194970
	Fhl1													Pmpcb
	AA945325													XM_340969
	CO384928													AA957031
	Nsbp1													Lrp11
	CB547798													AA893065
	BI301474													BE329043
	Sncg													AJ888904
	Cog3													AI233162
	TC582936													RGD1309605
	Zfoc1													Ndufa13
	BE112913													AW914778
	Tmod4													Kctd7
	AA998073													DY471256
	AI412813													AW918768
	Ntsr2													A_43_P13973
	BQ780539													Cgn
	A_44_P807993													CB312819
	AI409042													Grin2b
	B3galnt2													BF283760
	A_44_P794416													LOC500118
	Hint3													XM_236202
	A_44_P657210													TC583093
	TC594603													BM392175
	Tst													Gemin8
	AI012143													A_44_P637347
	BQ193796													RGD1307071
	BE114489													TC600034
	BX883052													Cdh22
	Cmbl													Hddc3
	Olr1657													ENSRNOT00000042925
	RGD1564871													CX570642
	XM_343688													BQ200395
	BF393237													Pcdhb4
	Cth													AA997325
	Surf1													Prtn3
	BG667685													Sergef
	Hsn2													BQ782630
	TC594809													Cac 1g
	AI171232													AA955616
	Rasl12													AI103071
	TC581197													Hcn4
	Fat3													Mmaa
	Aqp9													Actr8
	Gstk1													ENSRNOT00000021909
	BF555531													Adam4
	Tomt													TC603267
	Yt521													CF109666
	AA819842													ENSRNOT00000024732
	Dlg1													BF410227
	Ppara													TC603793
	TC603736													AI231159
	ENSRNOT00000041301													AI011508
	ENSRNOT00000031404													Pyy
	AW253040													Cdh9
	Falz													Trp53inp2
	AI105084													AI407351
	Olr1192													LOC362855
	CB726021													Sema4d
	A_44_P904150													Olr1307
	BP501778													Gcx1
	TC591079													TC604574
	TC594252													AF473843
	AA965028													Mccc2
	Paqr5													BF548107
	TC603069													Rnf24
	Olr1286													CB616116
	Mrps18c													Ttc8
	AA945583													Nicn1
	BQ196053													ENSRNOT00000064265
	A_44_P905337													ENSRNOT00000042098
	TC590435													AA799829
	CO555296													Cpa1
	TC591427													Shd
	BE116009													DV728005
	BE120513													Pcdh10
	A_44_P870253													Idh3B
	TC598182													ENSRNOT00000021215
	AW527438													Ptchd2
	CF108661													A_44_P562934
	Vtn													Tpd52l2
	AI102751													TC589339
	ENSRNOT00000006968													BQ193604
	Cpa2													DY472328
	Mrps2													AI230370
	Dclk1													AW143490
	AA891666													Polr3k
	Rbbp5													AW916490
	Ttrap													ENSRNOT00000005289
	Nudt3													Bcas3
	Neb													Fam178a
	ENSRNOT00000061333													Rab21
	AI103782													BI296950
	AW915665													AI100828
	A_44_P823682													ENSRNOT00000055266
	AI044404													AI598903
	A_44_P871398													Asb11
	Acbd5													ENSRNOT00000047000
	Cyp4f4													ENSRNOT00000037885
	BE115243													RGD1311269
	TC595416													Alb
	Rxfp3													Sipa1l1
	BQ190042													AI179100
	A_44_P563819													A_44_P916433
	ENSRNOT00000048477													RGD1309437
	DY472577													Lrrc28
	Irx2													CK843082
	BF398015													AA943135
	TC600161													Syngr4
	BG381007													TC601997
	AA964882													Corin
	TC605632													AI060196
	CK841682													Kctd6
	AI045973													Arv1
	Sema6d													ENSRNOT00000068509
	Arap2													Ttll11
	AA998545													CA945781
	TC588223													Fam98a
	CA504421													G o1
	A_44_P593049													TC605188
	Mt3													BF282170
	A_44_P706821													BG666725
	AI227674													St7l
	AA894140													RGD1559640
	Rab3b													CO394478
	AI176008													Mybph
	Slc16a4													Myh6
	TC577331													BC091316
	Prnp													Mas1
	RGD1311612													Fbxw11
	Ddit3													A_44_P719877
	RGD1563159													Uqcrfs1
	RGD1311703													Vof21
	AA925355													F8a1
	A_44_P720778													Mbnl2
	TC594613													Ppapdc3
	RGD1306233													TC603928
	Gabra2													glt1
	Slc16a1													AI058348
	Robo2													BE107069
	RGD1306526													AI029806
	Trim39													Mrpl30
	Cdc42ep1													A_44_P644091
	Fscn2													Rnf187
	A_44_P318999													Fam13b1
	Abcc6													TC584093
	LOC680736													D jb4
	TC597822													XM_234755
	Hmgcll1													Ebf1
	C1qtnf9													AI011998
	AW921008													AA800287
	A_44_P840399													AW921640
	AW525326													Tepp
	CB547705													XM_342774
	AA859990													AI007835
	MGC114440													Sarnp
	BG375381													RGD1561507
	A_44_P885040													TC599891
	XM_341865													A_44_P683643
	Dhtkd1													A_44_P914261
	TC583811													Pcsk6
	AA819816													Nhlrc1
	AI236783													AI176665
	Olr545													LOC493574
	Zmym1													Hoxa4
	AI013801													Trim58
	AI145586													A_44_P746870
	RGD1566399													Chchd10
	A_44_P607386													Gpr20
	Senp6													Tmem22
	RGD1565611													AI236710
	Ppp1r1a													Rhbdl3
	AI044900													A_44_P644261
	Tle2													AW252891
	BF282984													Olr1398
	Med21													A_44_P981544
	Smpd1													AI412688
	Aqp4													Cops6
	BG666849													AI137249
	BE111879													AW524458
	Fam183b													Muted
	LOC688864													Aldh1a1
	ENSRNOT00000014680													Lrp3
	Myh7b													A_44_P642722
	RGD1564338													Rnf39
	AI179613													RGD1560258
	TC586795													TC592354
	Hcfc1r1													ENSRNOT00000068447
	AI169745													TC598772
	RGD1561459													TC595563
	Arl8a													DY317421
	Olr828													Fam13a1
	RGD1305713													Ppp1r12b
	A_44_P899704													AI535554
	A_44_P1037363													BQ190679
	AI071674													DV719080
	RGD1560137													AW525988
	A_44_P747697													Eif2ak1
	AI409747													Gps1
	BU759670													AI145786
	A_44_P466393													Tmub2
	Hspb11													TC595343
	Iqcg													AI169021
	AI704873													Lsamp
	A_44_P177793													Gng8
	A_44_P781987													Slc24a4
	AI235349													BQ781796
	Nr3c1													AA945701
	BF567847													TC603389
	TC588817													AI412763
	AA799739													BM389508
	A_42_P719131													CK844293
	RGD1563825													TC590354
	Rpe65													AA943935
	Gkap1													TC603294
	TC586117													Lrfn3
	Spag5													AA900411
	A_44_P623149													Obp1f
	Psat1													BF556463
	A_44_P901521													Aa t
	RGD1563109													AI171166
	A_44_P812699													XM_344200
	AI171462													A_44_P796680
	TC592522													Hoxb6
	Ddit4l													AA925833
	TC590529													DY472108
	Stap2													DY471412
	AI409273													Cox7b
	ENSRNOT00000026384													Chac2
	CB808242													Mto1
	TC595486													TC588845
	Olr239													ENSRNOT00000036706
	AI030133													Nkd1
	CK476066													AI176888
	Mettl7a													Psmb5
	ENSRNOT00000044253													BM392049
	Zhx1													Ankrd32
	A_44_P732329													AI227991
	A_44_P832194													BF522788
	LOC685233													Hsd17b12
	Tmem67													Sv2a
	Abcc8													DV714301
	Echs1													Ccdc64
	Fam151b													Ftsj2
	BE118318													Lancl1
	RGD1309676													A_44_P824812
	ENSRNOT00000065076													AA819474
	TC592303													AA956850
	Hrsp12													LOC294447
	ENSRNOT00000046754													Krt18
	Ccdc39													Chd6
	RGD1563527													BG373848
	CX570487													Gpx4
	TC583438													A_44_P595444
	AW522806													LOC315007
	TC605478													BM387047
	BI284904													AA858545
	DV720316													TC602347
	Pdk2													CO396530
	A_44_P977988													TC602417
	Calm3													Clps
	Lrrc23													A_44_P591772
	BF565121													Dock9
	Wdr60													Frem3
	Pole3													Tmcc2
	Wdr27													Usp20
	Pkp4													Plek2
	Ahdc1													AA997788
	A_44_P901138													LOC683751
	RGD1565975													Spp2
	Rnf152													Zer1
	Phgdh													CB544856
	AA817879													CK365478
	CB327870													Ccdc127
	XM_213320													Slc6a15
	AI072161													Ezh1
	A_44_P778916													Cda
	FM076793													RGD1307284
	BM392037													AI501243
	Ensa													ENSRNOT00000010537
	Dbi													Olr651
	DV725622													TC587037
	Msx2													TC598062
	AI169441													TC586337
	AA925527													Cdh2
	AI410264													AI706451
	Pecr													AI412152
	BF392884													Dtd1
	Ptgfr													AI408131
	Rexo4													Traf3
	DY472327													Amigo1
	TC580097													CK843405
	Sparcl1													AA800745
	D li1													Rnmt
	TC584184													BG378849
	AI101373													BE121346
	Sox9													AI176677
	A_44_P823844													BF282951
	BF288633													ENSRNOT00000055925
	XM_343019													AI231547
	AA892236													Znf483
	RGD1310423													Prrg1
	Olfml1													AI145805
	ENSRNOT00000004800													Mogat1
	LOC288978													BF394544
	BP494878													Gatm
	Mcee													Pfkp
	ENSRNOT00000018437													Acat1
	AW141750													A_44_P185003
	TC597264													Uchl3
	BE111542													Khdrbs3
	ENSRNOT00000017903													AABR03057674
	AI103161													BF395372
	DV725919													ENSRNOT00000022603
	RGD1559683													CK475884
	Kif13a													TC597721
	AA866482													Hdhd3
	Car6													AA817928
	DV724481													DN932947
	Fgf10													TC589775
	ENSRNOT00000002702													ENSRNOT00000039318
	BF393807													Comp
	Prom1													Tbce
	TC587313													AI012402
	Fmr1													BM386413
	MGC94915													AI009946
	TC595268													AI764502
	BG669126													LOC308954
	Abhd14a													A_44_P297389
	Tmprss7													Meis2
	TC602556													Gpbp1
	BM986371													BE106620
	TC605732													Ppp1r14a
	Amd1													Slc7a1
	Tmem222													Wdr13
	XM_230279													Letm2
	BQ781530													A_44_P595371
	RGD1565033													A_44_P825005
	BQ211822													TC586305
	Chpf													Mrps7
	BE114108													BF557101
	Id4													AW533219
	A_44_P869955													CB315798
	ENSRNOT00000033882													DV722810
	Mid1ip1													BE100378
	Cd24													RGD1306917
	A_44_P915922													RGD1306626
	A_44_P855281													CO396129
	AI176675													CV120833
	CB568740													RGD1561023
	FM076165													A_44_P445996
	A_44_P934325													BF283728
	TC603712													Farp2
	CF110664													Syt10
	AA997849													AW143552
	AA892041													BG378050
	Efcab2													Syt6
	A_44_P947418													A_44_P532180
	BF556097													D jc5b
	Kcnk2													A_44_P952373
	Morn5													BF409024
	BF559508													Trappc4
	Siah1a													AW526756
	Mboat2													Cacng7
	Crygn													Isl1
	Zfp423													BG374034
	LOC681578													Tubb4
	RGD1560386													AA858990
	A_44_P763849													AA818664
	Aadat													A_44_P965236
	AI236795													Pde4d
	Tspan12													Hoxb8
	Dgcr6													Cnnm1
	BF548298													BF284791
	TC588748													DN932270
	LOC687694													CB581459
	Porf-2													Apln
	TC585575													BF289680
	RGD1562344													Kcnk15
	Capsl													Unc13a
	Pex12													TC595158
	Fgfbp3													BF391522
	BI395734													BM389009
	BE103187													ENSRNOT00000014458
	AA892942													Pias2
	Ctn l1													BF564825
	A_44_P562272													Grm6
	Rfx4													Clip2
	AA817814													RGD1565247
	A_44_P904656													LOC683519
	RGD1309139													TC594817
	AA892987													Sars2
	Fgfr2													BF387327
	TC588210													Ankrd50
	BM389214													AA818718
	RGD1305645													BM383868
	TC589845													BF564703
	ENSRNOT00000015156													Peo1
	CF110171													TC583183
	TC582377													TC595972
	Lrrc48													AI060229
	ENSRNOT00000036987													DV714070
	Pou3f2													AI113338
	Aldh6a1													Ypel5
	Itpr1													Adam23
	Mmd2													BF566198
	Npal2													TC593774
	AA925321													BF401273
	FM082204													AI044643
	RGD1564308													AI145413
	Phkg1													BG153336
	A_44_P577066													ENSRNOT00000013017
	Pdgfd													TC603202
	TC600140													AW917664
	Aldh1l1													p1l4
	LOC499120													H2afy2
	DV729125													AA946326
	Hibadh													BE120516
	Prkag2													rCG_51406
	Rgs20													Mapk8ip1
	Akr1c19													A_44_P854491
	Ablim2													Rffl
	Nkx6-1													AA944343
	DV721872													ENSRNOT00000004356
	Bbox1													A_44_P716769
	Yc2													Serinc1
	Cryab													Klk12
	Msx1													AI232127
	Cyp4f1													TC588170
	Gpr37l1													BF395647
	A_44_P870442													AI058870
	TC586429													AI177410
	Gsta3													CK479210
	Pax4													Psmd10
	RGD1310371													BE105756
	TC584115													TC595761
	Gfra2													A_44_P575922
	BF557799													A_44_P767128
	Ptgds													AA818306
	Sult1d1													Ppme1
	Itpka													A_44_P654731
	CF110295													Cdh13
	Rai2													AW920896
	DV725280													RGD1563888
	Gpr39													DY472354
	Fam5b													BF420654
	Igsf1													ENSRNOT00000037498
	Sgcg													AA892994
	Atf5													Mmp24
	EV764910													AI102061
														AI029795
														BP491884
														BF283511
														CB720810
														BE107503
														XM_346110
														Scml4
														Tssk2
														XM_341986
														TC603037
														AI111559
														EV765780
														AI710695
														TC593102
														AI177160
														Neurod1
														Plxdc1
														Exosc6
														Pnoc
														A_44_P825771
														A_44_P683994
														BC070942
														AI454126
														Ogdhl
														DV713802
														Rab11fip4
														BF393654
														TC603050
														ENSRNOT00000041670
														Ndufs2
														ENSRNOT00000005061
														CB548031
														A_44_P628190
														Tex15
														Cox4i1
														Hras
														AI706196
														Apc
														CB568110
														Parm1
														Elfn1
														BI395823
														RGD1563029
														AI171211
														Tigd3
														AA818132
														Olr386
														Megf10
														BM392225
														Nt5c3l
														Atg4b
														A_44_P578553
														BF559590
														AI104773
														Higd1b
														AI227956
														BF389884
														TC586083
														BF563040
														DV726492
														RGD1566215
														Usp27x
														A_44_P319112
														AA926004
														Pmm1
														BF395131
														AA998523
														ENSRNOT00000040023
														ENSRNOT00000009120
														Sgk2
														A_44_P623979
														BC099108
														Nos1ap
														A_44_P359095
														TC604119
														RGD1310773
														TC594104
														Lrrc1
														LOC289673
														ENSRNOT00000017067
														AA875346
														Ti g
														Klrc2
														Asah2
														ENSRNOT00000061045
														Klf7
														A_44_P830170
														CB328525
														AI234078
														P2ry1
														BG670404
														D jc7
														Tubb2c
														A_44_P142822
														LOC681336
														ENSRNOT00000024010
														ENSRNOT00000008848
														AA850896
														ENSRNOT00000044953
														TC591970
														XM_237468
														AI145457
														Lin7a
														Chchd3
														CO403017
														AA894101
														Kcnip1
														AI578745
														Tmem116
														AY035551
														XM_340867
														Psmc2
														Vit
														Fam19a4
														TC602246
														Ntrk3
														Rtkn
														TC593076
														RGD1309077
														Smyd2
														AI104143
														BF542492
														Zc3h8
														Mis12
														FM088272
														Sytl5
														A_44_P626116
														LOC499331
														DV716882
														A_44_P763262
														Lmtk2
														FM055931
														Mcm3ap
														TC587235
														BQ200849
														AW526048
														Zfp157
														XM_216651
														BI285307
														Aifm3
														Tnni3k
														BI291859
														RGD1561113
														TC596467
														TC603277
														AA924846
														AA944007
														Ppm1e
														Pcdhb21
														Scn2b
														AI179287
														AI169494
														BI395744
														Lgi1
														TC575054
														Rlbp1
														A_44_P563679
														BF396371
														TC594864
														BC091405
														Cul3
														BI281756
														TC603030
														BF394755
														AI555341
														Heatr5b
														BP476462
														AI007639
														RGD1560187
														RGD1566099
														Ufsp2
														AF087454
														RGD1307443
														EX493200
														Olr1744
														TC599772
														RGD1307161
														A_44_P421738
														BF403327
														Tbcb
														ENSRNOT00000039904
														Tollip
														Apbb2
														AA851303
														TC596077
														BG381579
														Pvrl1
														LOC364427
														AW915217
														Tspan1
														ENSRNOT00000024978
														BQ782789
														AA925484
														Tcfcp2
														D l1
														AI454908
														TC602828
														TC602239
														Psmg2
														Kcnt2
														AI231074
														BF553369
														Npff
														A_44_P734359
														Camk2a
														Piga
														A_44_P667748
														A_44_P717436
														LOC500413
														A_44_P623374
														AI176401
														DY309796
														Ndufs7
														Slc2a2
														TC595998
														Apod
														AW528831
														TC590355
														AA926362
														Defa24
														A_44_P382398
														AI599462
														AA875367
														AI059481
														Fam173b
														ENSRNOT00000005899
														AW523545
														TC594182
														DV722570
														Pctk3
														BF406960
														AW528891
														AW914985
														BI283952
														Hoxc10
														TC581930
														BG380796
														Accn5
														Acot4
														Sdha
														Syt16
														AI010885
														AT005506
														Erc2
														Tacr1
														Negr1
														DY471857
														Slc6a9
														AI511453
														A_44_P291005
														A_44_P762268
														TC603984
														TC599188
														TC590266
														A_44_P886910
														BP474494
														Cep290
														Lysmd1
														Akr7a3
														Pde4dip
														Lhx1
														TC595037
														CK842593
														Thap4
														ENSRNOT00000060420
														TC601912
														CB791980
														Bai1
														A_44_P860459
														Leng1
														LOC316483
														BM384060
														BF564628
														BE116881
														RGD1308448
														AI178206
														ENSRNOT00000062031
														AA996491
														TC580897
														A_44_P593128
														Trim29
														AA891132
														Sbf1
														Zranb2
														AI176864
														RGD1305627
														ENSRNOT00000047010
														A_44_P815724
														Apba1
														Secisbp2l
														LOC690085
														Gpr149
														Birc6
														Scd
														DV718735
														Btbd1
														Slc4a10
														Ndufaf3
														Ncoa2
														TC589725
														TC602841
														Tspyl3
														CB547962
														RGD1304924
														BQ209066
														TC602254
														BF403410
														A_44_P580464
														RGD1563462
														Cacng3
														Syn2
														Tusc3
														AI717310
														Irs2
														Snca
														A_44_P643256
														Slit3
														BQ781799
														AI233766
														A_44_P765923
														Endog
														ENSRNOT00000001691
														A_44_P806917
														Abcd3
														A_44_P808189
														RGD1308147
														AA901218
														AI227731
														TC590186
														A_44_P563844
														Sfxn1
														ENSRNOT00000039328
														A_44_P769974
														ENSRNOT00000031949
														AA956758
														Ell2
														TC604106
														AW140918
														AI070757
														A_44_P761994
														Tbkbp1
														Syn3
														ENSRNOT00000067090
														AI229297
														Btbd17
														Sdhd
														TC594279
														XM_343728
														Samd12
														TC582250
														Penk
														Rgs9
														Tcerg1l
														A_44_P669960
														Tmem130
														AW528848
														Pls3
														Zadh2
														ENSRNOT00000004829
														CB326764
														Gkn2
														CB324069
														TC596230
														Tppp3
														ENSRNOT00000036143
														Kb15
														BQ190284
														A_44_P516166
														Robld3
														Hibch
														AA800063
														AI071563
														Mylpf
														RGD1560622
														AI030805
														AW913931
														BE103919
														A_44_P639852
														BM986526
														BQ209906
														TC593726
														ENSRNOT00000039481
														Zfp428
														ENSRNOT00000041067
														Npy1r
														A_44_P762543
														AI180208
														Atp5l
														TC584927
														AI535161
														Hmox3
														ENSRNOT00000068095
														TC596497
														Ry1
														AI102382
														Mctp1
														cad
														Tcea2
														TC602088
														AW914974
														A_44_P638411
														TC587593
														Mras
														Ccdc65
														TC591299
														Gng3
														Atp1a2
														ENSRNOT00000022122
														BE097218
														Mmachc
														Bicd1
														A_44_P931639
														TC588668
														AI232526
														BF395177
														LOC365985
														AW524480
														Steap2
														Eny2
														Tbc1d22b
														A_44_P565432
														Ky
														Vamp4
														Glt1d1
														AW526330
														Slc18a3
														Apc2
														Zfyve20
														Mocs2
														BQ206181
														CO399037
														CB750248
														ENSRNOT00000022060
														A_44_P750262
														A_44_P654455
														lcn
														A_44_P950367
														A_44_P638741
														TC599145
														ENSRNOT00000065672
														Zcrb1
														Kif5b
														Guk1
														A_44_P401054
														Rcbtb1
														AI548761
														ENSRNOT00000028045
														Lsg1
														Entpd5
														TC592429
														BE105603
														Enpp4
														Cnrip1
														AA848896
														AA891737
														BI296967
														AI059610
														XM_345949
														Gsx1
														Prrxl1
														Hmgn3
														S78556
														XM_344359
														Hpcal4
														A_44_P827202
														Tmem151a
														AW528041
														AA818638
														AA955165
														Mtif2
														AI599828
														AI228129
														A_44_P917396
														Cox6a1
														RGD1563437
														Fam69b
														AI012802
														RGD1310950
														Hisppd2a
														Fez1
														LOC691169
														CB763948
														AI177751
														TC593244
														AI102280
														RGD1308133
														Mrpl51
														BF558575
														Rfk
														Slc9a3r2
														AA800216
														Pspn
														Kcnh6
														AI058977
														Pitx2
														Crygd
														BM389971
														Dusp23
														Alkbh7
														Gjc3
														Hapln1
														Inhba
														AA946377
														Myef2
														TC603894
														BF563581
														AI229298
														A_44_P414818
														BQ208241
														Bpil2
														TC602008
														Sh3gl2
														TC593345
														AI101130
														LOC366863
														AA850598
														ENSRNOT00000013565
														Psmd1
														Olig3
														TC601766
														Mrpl19
														Rnf103
														Tmem50b
														CK481750
														CO388903
														Rtbdn
														LOC685888
														Wdr54
														RGD1311433
														AY671904
														A_44_P932338
														BF405869
														Cdkl1
														Otud7a
														AA998528
														Rchy1
														CN543152
														Fbxo44
														Ppargc1a
														Grik4
														Rit2
														CB557276
														AI231572
														Vdac1
														CK599643
														AI044961
														AI104878
														AI228766
														Kcng1
														AW917396
														AW528637
														RGD1562533
														CO399814
														DV725436
														RGD1311362
														AI177360
														BQ210707
														Ptprn2
														AI011771
														A_44_P639705
														AI113235
														AI231349
														CO570451
														Ank1
														A_44_P213371
														AW915245
														Cuedc1
														Scgn
														TC597434
														Acsl6
														Pla2g3
														AI412376
														A_44_P871242
														DV722815
														CB796946
														Mrps25
														TC602389
														BF406174
														Aarsd1
														AW527233
														TC578689
														TC581331
														Mrps28
														Habp4
														Wdr40b
														RGD1563285
														Ccdc85b
														BF567941
														Tmem57
														Pou4f1
														Bcat1
														Rad51l3
														TC592538
														Shroom2
														BF412789
														Pgr
														Wbscr28
														Trmt5
														Tmem121
														Gltpd1
														ENSRNOT00000051739
														TC582634
														AI145329
														Cox18
														RGD1561039
														LOC100174910
														TC585145
														A_44_P109957
														Dpysl5
														Rasgrf1
														BE095847
														TC591295
														Scn11a
														TC582444
														ENSRNOT00000019225
														TC587533
														CB734543
														BE108253
														Fam178b
														RGD1308116
														Cadm2
														CF107870
														BF407782
														Htr5b
														RGD1560070
														C1qtnf4
														Tmem135
														Gemin6
														Cip98
														Fbxl16
														LOC361016
														Ppm1b
														Amacr
														TC601680
														BG376442
														A_44_P837751
														Mrpl50
														BF284519
														Esrrg
														Gabra1
														TC605393
														RGD1310769
														LOC681362
														ENSRNOT00000057524
														Rasgrp2
														A_44_P628117
														AA924889
														Arg2
														Arhgef9
														Gramd2
														M t1
														TC591764
														RGD1310453
														AA925900
														Sclt1
														LOC689582
														Sugt1
														CF110930
														A_44_P717216
														Zdhhc9
														XM_345649
														RGD1564243
														Zfp40
														BI274118
														Alkbh8
														Zcchc12
														RGD1565820
														TC594987
														CO389365
														RGD1308917
														Ap3b2
														Fbxo31
														Nxnl2
														A_44_P241206
														Pdcd7
														Cep57
														Gnmt
														Lypd3
														CA506557
														RGD1562284
														A_44_P717610
														A_44_P175626
														Gprin2
														Gad2
														Wipi2
														AI030759
														t3
														Mgst3
														BM387518
														BI273981
														BM986267
														A_44_P870817
														M26686
														Cdk5r1
														CK839288
														Cartpt
														Rasl10b
														CK841663
														RGD1560665
														A_44_P840751
														ENSRNOT00000004252
														Lipe
														DV718340
														A_44_P577321
														CA507164
														A_44_P762342
														LOC290071
														Eif4e
														Bola3
														AA957498
														A_44_P976851
														AI234525
														AW920871
														A_44_P640931
														AA926058
														TC589435
														ENSRNOT00000031161
														Atf2
														Sgms1
														Pnliprp2
														Abhd8
														BE110453
														ENSRNOT00000006872
														Me1
														TC586287
														AI231571
														AA943735
														BF417010
														DV729278
														BE099435
														Plcl1
														RGD1562416
[truncated: 3,627 more rows]
