# Supplementary material for: NPC transplantation rescues sci-driven cAMP/EPAC2 alterations, leading to neuroprotection and microglial modulation
Source: Cell Mol Life Sci. 2022 Jul 29;79(8):455. doi: 10.1007/s00018-022-04494-w (PMC9338125; doi:10.1007/s00018-022-04494-w)
Supplement: Supplementary file 2 — Supplementary file2 (TXT 4 KB) [file 18_2022_4494_MOESM2_ESM.txt]

feature cluster
positive regulation of JAK-STAT cascade 1
female gonad development 1
negative regulation of cell migration 1
negative regulation of endopeptidase activity 1
cellular response to drug 1
response to organonitrogen compound 1
testosterone biosynthetic process 1
actin filament organization 1
microtubule polymerization 1
cortical microtubule organization 1
hypotonic response 1
actin cytoskeleton reorganization 1
negative regulation of neuron projection development 1
calcium-mediated signaling 2
peptidyl-tyrosine autophosphorylation 2
oxidation-reduction process 2
release of cytochrome c from mitochondria 2
bone resorption 2
actin cytoskeleton organization 2
outer mitochondrial membrane organization 2
inner mitochondrial membrane organization 2
cellular respiration 2
common-partner SMAD protein phosphorylation 2
response to drug 2
proteolysis 2
detection of mechanical stimulus involved in sensory perception of pain 2
sleep 2
positive regulation of interleukin-8 production 2
positive regulation of blood vessel remodeling 2
positive regulation of male germ cell proliferation 2
receptor-mediated endocytosis 2
positive regulation of reactive oxygen species metabolic process 2
neutrophil chemotaxis 2
positive regulation of leukocyte migration 2
positive regulation of collagen biosynthetic process 2
anion transport 2
Fc-gamma receptor signaling pathway 2
NK T cell proliferation 2
leukocyte chemotaxis 2
protein oligomerization 2
negative regulation of cell adhesion 2
negative regulation of vasoconstriction 2
ovarian follicle development 2
collagen catabolic process 2
tissue remodeling 2
peripheral nervous system axon regeneration 2
transformation of host cell by virus 2
heart development 2
positive regulation of ERK1 and ERK2 cascade 2
regulation of calcium ion transport 3
vesicle fusion 3
G-protein coupled glutamate receptor signaling pathway 3
adenosine receptor signaling pathway 3
negative regulation of synaptic transmission 3
positive regulation of fatty acid beta-oxidation 3
positive regulation of lipid storage 4
positive regulation of sequestering of triglyceride 4
positive regulation of lipase activity 4
regulation of fat cell differentiation 4
calcitriol biosynthetic process from calciol 4
cholesterol metabolic process 4
glucocorticoid biosynthetic process 4
aldosterone biosynthetic process 4
C21-steroid hormone biosynthetic process 4
regulation of transcription from RNA polymerase II promoter 4
positive regulation of cell cycle 4
positive regulation of transcription from RNA polymerase II promoter in response to endoplasmic reticulum stress 4
negative regulation of CREB transcription factor activity 4
fructose 6-phosphate metabolic process 4
unsaturated fatty acid biosynthetic process 5
regulation of synaptic transmission 5
protein localization to synapse 5
amelogenesis 5
protein autophosphorylation 5
protein homooligomerization 5
peptidyl-threonine phosphorylation 5
ionotropic glutamate receptor signaling pathway 5
regulation of generation of L-type calcium current 5
regulation of relaxation of cardiac muscle 5
regulation of cardiac muscle cell action potential 5
cardiac muscle cell contraction 5
endoplasmic reticulum calcium ion homeostasis 5
regulation of release of sequestered calcium ion into cytosol by sarcoplasmic reticulum 5
positive regulation of phospholipase A2 activity 5
regulation of cell communication by electrical coupling 5
relaxation of cardiac muscle 5
long-chain fatty acid metabolic process 5
negative regulation of lipase activity 5
phospholipid transport 6
response to hormone 6
cholesterol transport 6
negative regulation of fatty acid beta-oxidation 6
positive regulation of lipid biosynthetic process 6
regulation of synaptic transmission, GABAergic 6
glial cell proliferation 6
cellular response to cAMP 7
positive regulation of sarcomere organization 7
acetyl-CoA biosynthetic process from pyruvate 7
cholesterol biosynthetic process 8
isoprenoid biosynthetic process 8
negative regulation of mitochondrial membrane permeability involved in apoptotic process 8
positive regulation of cell growth involved in cardiac muscle cell development 8
negative regulation of cardiac muscle cell apoptotic process 8
regulation of anion transmembrane transport 8
anion transmembrane transport 8
regulation of mitochondrial membrane permeability 8
mitochondrial calcium ion transport 8
