# Supplementary material for: NPC transplantation rescues sci-driven cAMP/EPAC2 alterations, leading to neuroprotection and microglial modulation
Source: Cell Mol Life Sci. 2022 Jul 29;79(8):455. doi: 10.1007/s00018-022-04494-w (PMC9338125; doi:10.1007/s00018-022-04494-w)
Supplement: Supplementary file 3 — Supplementary file3 (XLSX 39 KB) [file 18_2022_4494_MOESM3_ESM.xlsx]

## Sheet: altered Go terms by NPCs transp
GO term	t0v1	t0v2	t0v3	t0v4	t1v1	t1v2	t1v3	t1v4	t2v1	t2v2	t2v3	t2v4	T1NPCsv1	T1NPCsv2	T1NPCsv3	T1NPCsv4	T2NPCsv1	T2NPCsv2	T2NPCsv3	T2NPCsv4
lipid catabolic process	0.0220519738839698	0.0649252950046074	0	0.0269239174695914	0.646412799682338	0.788851705600427	0.66769125084904	0.900694034537691	0.815171988182344	0.576766523744024	0.606137905941671	1	0.783935225538832	0.707008317191394	0.609243887851653	0.608952765932324	0.437542023858295	0.368782438042359	0.462697210136135	0.6612811006014
aging	0.0726062058597625	0.259325020394693	0	0.701027370743816	0.560428376252972	0.822731358494138	0.56639417891251	0.929197112087096	0.363094857259133	0.466972250686374	0.402594721325001	0.639298721464319	0.810437431292268	0.968195133733533	0.748460010862	0.656565110607267	0.939476212895004	1	0.885025737831574	0.856221898760182
fatty acid beta-oxidation	0.267083769594769	0.407239666111153	0.433042838870842	0.702314348453739	0.266584834952948	0.195661638849527	0	0.51122547688538	0.0545883815168122	0.184960239684169	0.262256979733171	0.186739708013842	0.415742775872655	0.81672104208798	0.553082144757108	0.291556268058822	0.698021842882654	0.470243607583382	0.428866725539272	1
protein heterooligomerization	0.870563179200651	0.741248151909412	0.66236788425089	0.839190760068798	0	0.610082217422063	0.199053571773878	0.344216106640221	0.0746352395081331	0.337277540932305	0.300955880646904	0.414111240221546	0.620428797686857	0.873911041332575	0.87748916739252	1	0.836442350894715	0.887755877714222	0.310256869295239	0.774993052813561
protein phosphorylation	0.334601490087132	0.541477603620291	0.426915934632002	1	0.382457459010979	0.686082740579986	0.296352735769539	0.839764585943472	0.00292900757851023	0.324580532111132	0	0.298610018343106	0.737239104186185	0.673374840637691	0.784090428677437	0.762087776820229	0.779632196141147	0.780646570822899	0.682939824091149	0.709367694603241
cellular response to cAMP	1	0.822836473684638	0.784346913165334	0.951606094817433	0	0.435756830187065	0.363769039563103	0.286873927408043	0.00849281548502781	0.433816107083558	0.384409237325292	0.433476217456398	0.555532283236834	0.593029151735683	0.608706167950295	0.851988896243909	0.760529371598523	0.776764316312246	0.29618055369614	0.676570882447072
regulation of transcription, DNA-templated	0.139594848777674	0.52212039688541	0.213935737442452	0.887138248113303	0.99247936689642	0.960993659575068	1	0.940591310957554	0.598368899822437	0.927850342134267	0.417596823906214	0.635751679908103	0.486399584867181	0.0918958782245519	0.517535085979836	0	0.334992378482985	0.516204483063694	0.71791869835425	0.688407627217022
negative regulation of CREB transcription factor activity	0.58173165075571	0.175287075524195	0.711294709562071	0.344036212180475	0.566844091831389	0.634020888571961	0.897289882435373	0.403367304811039	0.922065780950056	1	0.782734780902176	0.508935332441316	0.317390251478481	0	0.169964131443709	0.340632067997025	0.511350739033016	0.605437648558138	0.541129728124338	0.575456880311186
positive regulation of transcription from RNA polymerase II promoter in response to endoplasmic reticulum stress	0.58173165075571	0.175287075524195	0.711294709562071	0.344036212180475	0.566844091831389	0.634020888571961	0.897289882435373	0.403367304811039	0.922065780950056	1	0.782734780902176	0.508935332441316	0.317390251478481	0	0.169964131443709	0.340632067997025	0.511350739033016	0.605437648558138	0.541129728124338	0.575456880311186
activation of MAPKK activity	0.0172479626736651	0.216600626739845	0	0.328941289337712	0.427903864638039	0.72410186546176	0.485640840471831	0.821559428989403	0.416720725481439	0.329907457328783	0.356223727100331	0.626930628499296	0.877417799131172	1	0.795761083734248	0.834900783550264	0.797364123036739	0.810116174788373	0.721521279862072	0.69279969389655
protein autophosphorylation	0.621464420908804	0.749805215431306	0.698161183701468	1	0.312504729182669	0.31847066603958	0.402594713520506	0.356882810011045	0	0.305654861337485	0.0244219872955927	0.174833342861302	0.303933339752716	0.620152078501978	0.530970368365042	0.398467284222458	0.402823519723786	0.432960401251895	0.366261435986083	0.400204204844293
positive regulation of phospholipase A2 activity	0.78717535167622	0.97110022813126	0.768981645718646	1	0.0838311087448759	0.016854537564553	0.179374151764235	0.0399945651051715	0	0.133939967327962	0.0105972568581302	0.167719913305266	0.0288516229820627	0.517524363337847	0.348547758795813	0.387634400158384	0.405817224153584	0.503101529374319	0.409532470632011	0.418203852982252
peptidyl-threonine phosphorylation	0.831567563948253	0.867952151305377	0.823321008377072	1	0.263838308857627	0.140450618395597	0.323258642034678	0.117918720779758	0	0.258897585408241	0.165955764948467	0.10513594444927	0.155723699649987	0.538173014446977	0.322591007930214	0.336049413008606	0.400625588000771	0.407201362817124	0.341020946864684	0.366517562294353
peptidyl-serine phosphorylation	0.483272457506739	0.651618110782194	0.595751714115063	1	0.303995715199857	0.517123374039692	0.227739575915478	0.642370385490677	0	0.278027057846803	0.0400180608528882	0.153328793725614	0.581392670252319	0.551810374253443	0.627971221103732	0.650392149810788	0.706017427744789	0.694478135825514	0.619766843309901	0.649981848300407
regulation of cell communication by electrical coupling	0.78717535167622	0.97110022813126	0.768981645718646	1	0.0838311087448759	0.016854537564553	0.179374151764235	0.0399945651051715	0	0.133939967327962	0.0105972568581302	0.167719913305266	0.0288516229820627	0.517524363337847	0.348547758795813	0.387634400158384	0.405817224153584	0.503101529374319	0.409532470632011	0.418203852982252
regulation of release of sequestered calcium ion into cytosol by sarcoplasmic reticulum	0.78717535167622	0.97110022813126	0.768981645718646	1	0.0838311087448759	0.016854537564553	0.179374151764235	0.0399945651051715	0	0.133939967327962	0.0105972568581302	0.167719913305266	0.0288516229820627	0.517524363337847	0.348547758795813	0.387634400158384	0.405817224153584	0.503101529374319	0.409532470632011	0.418203852982252
endoplasmic reticulum calcium ion homeostasis	0.78717535167622	0.97110022813126	0.768981645718646	1	0.0838311087448759	0.016854537564553	0.179374151764235	0.0399945651051715	0	0.133939967327962	0.0105972568581302	0.167719913305266	0.0288516229820627	0.517524363337847	0.348547758795813	0.387634400158384	0.405817224153584	0.503101529374319	0.409532470632011	0.418203852982252
cardiac muscle cell contraction	0.78717535167622	0.97110022813126	0.768981645718646	1	0.0838311087448759	0.016854537564553	0.179374151764235	0.0399945651051715	0	0.133939967327962	0.0105972568581302	0.167719913305266	0.0288516229820627	0.517524363337847	0.348547758795813	0.387634400158384	0.405817224153584	0.503101529374319	0.409532470632011	0.418203852982252
regulation of cardiac muscle cell action potential	0.78717535167622	0.97110022813126	0.768981645718646	1	0.0838311087448759	0.016854537564553	0.179374151764235	0.0399945651051715	0	0.133939967327962	0.0105972568581302	0.167719913305266	0.0288516229820627	0.517524363337847	0.348547758795813	0.387634400158384	0.405817224153584	0.503101529374319	0.409532470632011	0.418203852982252
regulation of relaxation of cardiac muscle	0.78717535167622	0.97110022813126	0.768981645718646	1	0.0838311087448759	0.016854537564553	0.179374151764235	0.0399945651051715	0	0.133939967327962	0.0105972568581302	0.167719913305266	0.0288516229820627	0.517524363337847	0.348547758795813	0.387634400158384	0.405817224153584	0.503101529374319	0.409532470632011	0.418203852982252
regulation of generation of L-type calcium current	0.810464186760865	0.964716578383002	0.946327207381192	1	0.157926585515039	0.0984482019033335	0.230270453340001	0.0711658465592246	0	0.189755773829543	0.0583738117546473	0.186803920541847	0.103167118783304	0.5647003691743	0.405047540871926	0.440228624291664	0.421048913456912	0.514778441332963	0.436882473117704	0.448761248828839
ionotropic glutamate receptor signaling pathway	0.827612571603236	0.945196701424314	0.846349692379891	1	0.276195168997643	0.131873701892165	0.200470383131435	0.153912899480322	0.021154034766762	0.379238328685795	0.178214651972849	0.149402889179269	0	0.211478937887231	0.184190140288852	0.192425634447444	0.344380585436417	0.396535234855981	0.362478333285005	0.389211612448854
intracellular signal transduction	0.108327483688244	0.33685166259153	0.404565464146121	0.733378375904686	0.315870614225104	0.902546426878868	0.415269019346858	1	0.155416662422212	0.22227917336302	0	0.353851489058357	0.901768454941435	0.627507728314364	0.823069691642252	0.950190977554632	0.862675736880214	0.823141970018703	0.715543532045201	0.84791255413573
positive regulation of neuron death	0.874480452863143	0.54015641442017	1	0.425616179911276	0.603585349780704	0.240832083327879	0.650612696370244	0.119918384755567	0.849337636792242	0.799510995640472	0.906158791316429	0.368911669938862	0.201545089685472	0.13773421087383	0.166823148294519	0.0793073589123404	0	0.0849294926417985	0.0577383315779376	0.124926514200094
GTP metabolic process	0.881150355538297	0.562812132235937	0.549230505567091	0.535481641899058	0.679430254479237	1	0.826510548598435	0.813889249826859	0.808235892607965	0.554254277648389	0.685482111845899	0.867112883989128	0.14528151716415	0.316137509663878	0.451099074117086	0.668483567749191	0.112610915916342	0.0984584802406376	0.170622669581915	0
positive regulation of cell proliferation	0	0.114059415024453	0.150930295583834	0.18622947652654	0.587209875062696	1	0.59475980433017	0.866577973211869	0.541069414354771	0.353617044375	0.407340974146787	0.703727675571521	0.793445599802949	0.488213872387151	0.794888792932014	0.822447333308132	0.819405628689812	0.82113002006241	0.788806935474291	0.99805546949112
phosphatidylinositol-3-phosphate biosynthetic process	0.655077820321655	0.840894511289571	0.657427413934789	1	0.232517877386361	0.115586083122186	0.343747216059484	0.359627228070246	0.144869754931504	0.0899089856503168	0	0.551029420516312	0.73634546499634	0.992383983277683	0.74629468191289	0.655483536792336	0.249450655972246	0.330340275581031	0.636837165626332	0.118191035481673
phosphatidylinositol phosphorylation	0.655077820321655	0.840894511289571	0.657427413934789	1	0.232517877386361	0.115586083122186	0.343747216059484	0.359627228070246	0.144869754931504	0.0899089856503168	0	0.551029420516312	0.73634546499634	0.992383983277683	0.74629468191289	0.655483536792336	0.249450655972246	0.330340275581031	0.636837165626332	0.118191035481673
regulation of phosphatidylinositol 3-kinase activity	0.655077820321655	0.840894511289571	0.657427413934789	1	0.232517877386361	0.115586083122186	0.343747216059484	0.359627228070246	0.144869754931504	0.0899089856503168	0	0.551029420516312	0.73634546499634	0.992383983277683	0.74629468191289	0.655483536792336	0.249450655972246	0.330340275581031	0.636837165626332	0.118191035481673
response to insulin	0.655077820321655	0.840894511289571	0.657427413934789	1	0.232517877386361	0.115586083122186	0.343747216059484	0.359627228070246	0.144869754931504	0.0899089856503168	0	0.551029420516312	0.73634546499634	0.992383983277683	0.74629468191289	0.655483536792336	0.249450655972246	0.330340275581031	0.636837165626332	0.118191035481673
positive regulation of excitatory postsynaptic membrane potential	0.593939233792267	0.76329026737314	0.724895180076534	0.954622489698993	0.873532580177944	1	0.698075081609007	0.970904452322591	0.431807135622131	0.931062855334416	0.68148618701119	0.730284612269504	0.449797704515055	0	0.517307159862987	0.558490180934359	0.500058148790674	0.668195192830186	0.470431197587025	0.553533433385058
response to organonitrogen compound	0	0.149458361134654	0.0435826474608314	0.0788924137728222	0.718133367273517	0.588582159331598	0.620859678544931	0.658238593357084	0.278100418370377	0.34970240971581	0.397390143656774	0.308168983244555	1	0.594197303593793	0.99366621113598	0.659353622998673	0.565058432577879	0.493640686911314	0.63367141451037	0.690234651116402
G-protein coupled receptor signaling pathway	0.611041706719391	0.368865915551743	0.332891185423167	0.356759407592217	0.0513920699574603	0.628500865503542	0.378424297426744	0.402874437169888	0	0.317914773400315	0.358260391826812	0.589394260915539	0.910108901085418	0.571886027368919	1	0.975673569238592	0.637624472347046	0.57522241723468	0.353219630185617	0.750221048967326
cGMP catabolic process	0.537581396452121	0.806438924773941	0.48996959956528	1	0.283258528132611	0.292583188388603	0.219428332719679	0.334868455566307	0.166963301903105	0.18570872615932	0	0.170246652244794	0.497648687169985	0.559451120509366	0.453580278556837	0.400478434901799	0.396240828969383	0.444288609440018	0.325849862809644	0.382644451184058
calcium ion transmembrane transport	0.749737856665959	0.908903446938217	0.796527597990647	1	0.445752469468109	0.373487531711093	0.507845559383942	0.415692959083676	0.280352793156879	0.550130181753822	0.380794683822836	0.286311814409646	0.0984842216617331	0.355450887915523	0.221464047127157	0	0.167873253604352	0.0646856700766983	0.140702686040726	0.0643144210362509
regulation of cardiac muscle contraction by regulation of the release of sequestered calcium ion	0.627337788052862	0.670354464523486	0.753627796495033	1	0.365985143272016	0.233863325781643	0.554811295162053	0.358034051385633	0	0.576287177788904	0.257094644291724	0.290079447839142	0.139808830889528	0.00516141775749791	0.116492596460433	0.0144685738776447	0.191838911209686	0.193261085414246	0.169811250928788	0.0382966937795158
cell communication by electrical coupling involved in cardiac conduction	0.627337788052862	0.670354464523486	0.753627796495033	1	0.365985143272016	0.233863325781643	0.554811295162053	0.358034051385633	0	0.576287177788904	0.257094644291724	0.290079447839142	0.139808830889528	0.00516141775749791	0.116492596460433	0.0144685738776447	0.191838911209686	0.193261085414246	0.169811250928788	0.0382966937795158
sodium ion import	0.627337788052862	0.670354464523486	0.753627796495033	1	0.365985143272016	0.233863325781643	0.554811295162053	0.358034051385633	0	0.576287177788904	0.257094644291724	0.290079447839142	0.139808830889528	0.00516141775749791	0.116492596460433	0.0144685738776447	0.191838911209686	0.193261085414246	0.169811250928788	0.0382966937795158
calcium ion export	0.627337788052862	0.670354464523486	0.753627796495033	1	0.365985143272016	0.233863325781643	0.554811295162053	0.358034051385633	0	0.576287177788904	0.257094644291724	0.290079447839142	0.139808830889528	0.00516141775749791	0.116492596460433	0.0144685738776447	0.191838911209686	0.193261085414246	0.169811250928788	0.0382966937795158
cellular response to reactive oxygen species	0.627337788052862	0.670354464523486	0.753627796495033	1	0.365985143272016	0.233863325781643	0.554811295162053	0.358034051385633	0	0.576287177788904	0.257094644291724	0.290079447839142	0.139808830889528	0.00516141775749791	0.116492596460433	0.0144685738776447	0.191838911209686	0.193261085414246	0.169811250928788	0.0382966937795158
sodium ion export	0.627337788052862	0.670354464523486	0.753627796495033	1	0.365985143272016	0.233863325781643	0.554811295162053	0.358034051385633	0	0.576287177788904	0.257094644291724	0.290079447839142	0.139808830889528	0.00516141775749791	0.116492596460433	0.0144685738776447	0.191838911209686	0.193261085414246	0.169811250928788	0.0382966937795158
calcium ion transport	0.709067136783126	0.894776611059378	0.98203460401957	1	0.686653837849663	0.69242871232144	0.544537252279598	0.642392584449524	0.305526072533185	0.745156453953439	0.490692068542925	0.556835357847773	0.107921565423762	0.0906002424091823	0.251000336288303	0.0652733274116023	0.186209590169242	0	0.182807749093665	0.299029890088307
regulation of cardiac muscle contraction by calcium ion signaling	0.791883123747865	0.989122293092795	0.811859148338012	1	0.475110951311651	0.423213650175406	0.494520188711791	0.437803161505449	0.377593496806646	0.543559284249236	0.425159918079765	0.288505148990916	0.0890262056734445	0.475717169508643	0.26033682843819	0	0.163884845451334	0.0262118659386738	0.135125803961983	0.0775430745052957
regulation of cardiac muscle cell membrane potential	0.791883123747865	0.989122293092795	0.811859148338012	1	0.475110951311651	0.423213650175406	0.494520188711791	0.437803161505449	0.377593496806646	0.543559284249236	0.425159918079765	0.288505148990916	0.0890262056734445	0.475717169508643	0.26033682843819	0	0.163884845451334	0.0262118659386738	0.135125803961983	0.0775430745052957
regulation of cardiac muscle cell action potential involved in regulation of contraction	0.791883123747865	0.989122293092795	0.811859148338012	1	0.475110951311651	0.423213650175406	0.494520188711791	0.437803161505449	0.377593496806646	0.543559284249236	0.425159918079765	0.288505148990916	0.0890262056734445	0.475717169508643	0.26033682843819	0	0.163884845451334	0.0262118659386738	0.135125803961983	0.0775430745052957
calcium ion import into sarcoplasmic reticulum	0.791883123747865	0.989122293092795	0.811859148338012	1	0.475110951311651	0.423213650175406	0.494520188711791	0.437803161505449	0.377593496806646	0.543559284249236	0.425159918079765	0.288505148990916	0.0890262056734445	0.475717169508643	0.26033682843819	0	0.163884845451334	0.0262118659386738	0.135125803961983	0.0775430745052957
sarcoplasmic reticulum calcium ion transport	0.791883123747865	0.989122293092795	0.811859148338012	1	0.475110951311651	0.423213650175406	0.494520188711791	0.437803161505449	0.377593496806646	0.543559284249236	0.425159918079765	0.288505148990916	0.0890262056734445	0.475717169508643	0.26033682843819	0	0.163884845451334	0.0262118659386738	0.135125803961983	0.0775430745052957
response to testosterone	0.815037283682035	0.989685493461474	0.876585568230328	1	0.551727690301897	0.497123911273131	0.516819940954178	0.48050531404377	0.448788314184893	0.672915200291291	0.558535976851107	0.33696296758328	0.0793787090428536	0.394565349459111	0.237320294418319	0	0.158190820847653	0.0185209889294844	0.0831995437011828	0.0407307792396729
response to zinc ion	0.817730978543972	0.990345568455014	0.869016492855567	1	0.538555456362654	0.486847485886258	0.51284700311227	0.480652309178307	0.453405656216107	0.672716435124902	0.560860419440319	0.343197664448931	0.0768699126516622	0.390998838912393	0.2325609341772	0	0.166586426828952	0.0265723181367983	0.088019379870401	0.0505692519794877
positive regulation of calcium ion transport	1	0.788191718489761	0.679888923704562	0.734540519516326	0	0.515946792473961	0.284710194434216	0.306698196991903	0.0804724337758758	0.398914375566733	0.451470875713634	0.494235985765834	0.678424590573726	0.742218772387879	0.744666710963427	0.96387153953881	0.839281642385662	0.904101809470357	0.38530948753221	0.7387053269496
inositol phosphate-mediated signaling	1	0.788191718489761	0.679888923704562	0.734540519516326	0	0.515946792473961	0.284710194434216	0.306698196991903	0.0804724337758758	0.398914375566733	0.451470875713634	0.494235985765834	0.678424590573726	0.742218772387879	0.744666710963427	0.96387153953881	0.839281642385662	0.904101809470357	0.38530948753221	0.7387053269496
regulation of mitochondrial membrane permeability	0.970544588902633	0.739310788531756	0.933535504141857	1	0.440356020343996	0.465190853536541	0.482317651840743	0.48325949787783	0.263103377349537	0.381466681199627	0.367936796116438	0.182055095001994	0.497669642208197	0.494494432218632	0.402158448286227	0.448510297096481	0.0851408817438775	0	0.15060978784303	0.227421507721137
mitochondrial calcium ion transport	0.970544588902633	0.739310788531756	0.933535504141857	1	0.440356020343996	0.465190853536541	0.482317651840743	0.48325949787783	0.263103377349537	0.381466681199627	0.367936796116438	0.182055095001994	0.497669642208197	0.494494432218632	0.402158448286227	0.448510297096481	0.0851408817438775	0	0.15060978784303	0.227421507721137
anion transmembrane transport	0.970544588902633	0.739310788531756	0.933535504141857	1	0.440356020343996	0.465190853536541	0.482317651840743	0.48325949787783	0.263103377349537	0.381466681199627	0.367936796116438	0.182055095001994	0.497669642208197	0.494494432218632	0.402158448286227	0.448510297096481	0.0851408817438775	0	0.15060978784303	0.227421507721137
regulation of anion transmembrane transport	0.970544588902633	0.739310788531756	0.933535504141857	1	0.440356020343996	0.465190853536541	0.482317651840743	0.48325949787783	0.263103377349537	0.381466681199627	0.367936796116438	0.182055095001994	0.497669642208197	0.494494432218632	0.402158448286227	0.448510297096481	0.0851408817438775	0	0.15060978784303	0.227421507721137
negative regulation of cardiac muscle cell apoptotic process	0.970544588902633	0.739310788531756	0.933535504141857	1	0.440356020343996	0.465190853536541	0.482317651840743	0.48325949787783	0.263103377349537	0.381466681199627	0.367936796116438	0.182055095001994	0.497669642208197	0.494494432218632	0.402158448286227	0.448510297096481	0.0851408817438775	0	0.15060978784303	0.227421507721137
positive regulation of cell growth involved in cardiac muscle cell development	0.970544588902633	0.739310788531756	0.933535504141857	1	0.440356020343996	0.465190853536541	0.482317651840743	0.48325949787783	0.263103377349537	0.381466681199627	0.367936796116438	0.182055095001994	0.497669642208197	0.494494432218632	0.402158448286227	0.448510297096481	0.0851408817438775	0	0.15060978784303	0.227421507721137
negative regulation of mitochondrial membrane permeability involved in apoptotic process	0.970544588902633	0.739310788531756	0.933535504141857	1	0.440356020343996	0.465190853536541	0.482317651840743	0.48325949787783	0.263103377349537	0.381466681199627	0.367936796116438	0.182055095001994	0.497669642208197	0.494494432218632	0.402158448286227	0.448510297096481	0.0851408817438775	0	0.15060978784303	0.227421507721137
histone acetylation	0.732369481590549	0.934416783859214	0.803727017670571	1	0.425816178500447	0.300839267037153	0.391357270751292	0.303469692002423	0.181371021068924	0.575430736739584	0.282239232703069	0.183940185883436	0.13686189963591	0.0249891281118443	0.0257866053503841	0	0.254830498068126	0.344400035155273	0.442841467460758	0.293752210714181
cell proliferation	0.689613262177021	0.911177923094462	0.788793715280914	1	0.392348911860624	0.417428540572865	0.355571705067483	0.367890960098942	0.213580352827809	0.595943626850525	0.136953526718359	0.270170694070798	0	0.0768282714317152	0.12132069301199	0.0616928794614213	0.283334136382678	0.481645544604063	0.293679269426222	0.366135283609183
cation transmembrane transport	0.668795558630108	1	0.988364440337249	0.959997257208426	0.529381400409732	0.439567991627894	0.396295216547523	0.534100613535394	0.279552233898344	0.779634994169128	0.563982648107773	0.415658393202897	0	0.0281607198066473	0.180309821938251	0.0457274040626045	0.728131034920602	0.465729780080777	0.508511211507215	0.705798271909448
rhythmic process	0.659678562668515	0.633875931915789	0.826419400240059	0.759753340167801	0.816450460914242	0.772068551257171	0.481334351156948	0.759254744514788	0.531994237685938	1	0.758663087960201	0.64831749420987	0.348892126480642	0	0.267543441705164	0.229915375365965	0.715064979425379	0.670659072807532	0.597756451759308	0.629009672632511
protein tetramerization	0.924395355646334	0.85485972712184	1	0.932111069590524	0.780350171005866	0.560300567529209	0.473419078109928	0.54627973655658	0.356736879642164	0.917073722961357	0.70464228638319	0.398082039274131	0.25180710217094	0	0.184049339578201	0.126738969864844	0.404537366484303	0.381055233129414	0.443907885727173	0.476933131997536
positive regulation of glutamate secretion	0.684474911970846	0.805513753632263	0.764664002238469	0.963060671883885	0.826857944133384	0.876506386175678	0.555928583880748	0.93970993485776	0.53829355974947	1	0.752948821290381	0.674529997325278	0.40092100586234	0	0.344212602310945	0.342555180808065	0.800453771977575	0.77285577693815	0.678598280463777	0.738441456521455
memory	0.659678562668515	0.633875931915789	0.826419400240059	0.759753340167801	0.816450460914242	0.772068551257171	0.481334351156948	0.759254744514788	0.531994237685938	1	0.758663087960201	0.64831749420987	0.348892126480642	0	0.267543441705164	0.229915375365965	0.715064979425379	0.670659072807532	0.597756451759308	0.629009672632511
receptor clustering	0.700712412263007	0.790026890148359	0.849091301873204	0.914565147350438	0.78942540066555	0.752208507359467	0.464444352772072	0.795559892747112	0.489281934719649	1	0.670880542485527	0.592454908191039	0.341668235568835	0	0.268944349846763	0.268127217054029	0.800342924708861	0.747671641322965	0.6735825861281	0.72929994973155
ion transmembrane transport	0.695980053602891	0.787656428188869	0.839505050957251	0.916678712223808	0.779990159502881	0.738324868069627	0.461260742607626	0.78418639269434	0.491051390265863	1	0.662650871336512	0.582492089220351	0.332281708211916	0	0.256021991056645	0.263043168902351	0.788731894561444	0.738485871679114	0.658345262612527	0.73147372604802
receptor internalization	1	0.90468287616709	0.986756183481364	0.928631027016913	0.625451055991291	0.292464878965749	0.391222080735012	0.279657865905536	0.152144526473956	0.700909521191059	0.546720385644067	0.123712687730128	0.12981937114703	0	0.0843262621655909	0.019582304792267	0.0783347425469337	0.0762365136233924	0.24346505845503	0.27270385078265
cellular protein complex assembly	0.292134998869342	0.200721768071582	0.358693941976446	0.248346234503043	0.860262939439036	0.855026771268115	0.416969133984108	0.825402662423728	0.535641501025629	1	0.864941812784008	0.656093352848124	0.724368278902597	0	0.220550849795754	0.219273918391569	0.553906039249982	0.430006255130459	0.304251660345991	0.555367287276972
regulation of G-protein coupled receptor protein signaling pathway	0.292134998869342	0.200721768071582	0.358693941976446	0.248346234503043	0.860262939439036	0.855026771268115	0.416969133984108	0.825402662423728	0.535641501025629	1	0.864941812784008	0.656093352848124	0.724368278902597	0	0.220550849795754	0.219273918391569	0.553906039249982	0.430006255130459	0.304251660345991	0.555367287276972
triglyceride catabolic process	0.581025927203465	1	0.850103288147697	0.954116163225297	0.699855231656144	0.534833388143413	0.484700708123895	0.705433478925419	0.284030172072817	0.808137121352158	0.370491169785605	0.465226428226794	0.305949336803219	0	0.254639610384394	0.121230920809239	0.601045771329398	0.607932849258061	0.489957140751179	0.613563615859617
establishment of synaptic specificity at neuromuscular junction	0.856330806653456	0.942888595724039	0.946484708921138	0.958316280060366	0.741229016378316	0.700426286344429	1	0.65220122491223	0.723196675838814	0.440688677407028	0.365226284728341	0.875067144685861	0	0.516926174037667	0.395446953250558	0.227106676544634	0.380525461123394	0.479014062648722	0.511792409327146	0.462193852125429
negative regulation of glomerular filtration	0.856330806653456	0.942888595724039	0.946484708921138	0.958316280060366	0.741229016378316	0.700426286344429	1	0.65220122491223	0.723196675838814	0.440688677407028	0.365226284728341	0.875067144685861	0	0.516926174037667	0.395446953250558	0.227106676544634	0.380525461123394	0.479014062648722	0.511792409327146	0.462193852125429
positive regulation of vasoconstriction	0.856330806653456	0.942888595724039	0.946484708921138	0.958316280060366	0.741229016378316	0.700426286344429	1	0.65220122491223	0.723196675838814	0.440688677407028	0.365226284728341	0.875067144685861	0	0.516926174037667	0.395446953250558	0.227106676544634	0.380525461123394	0.479014062648722	0.511792409327146	0.462193852125429
cardiac muscle contraction	0.601993809940642	0.632312090022259	0.805592652949834	0.71969252468707	0.795785483180383	0.451794172166514	0.642312813797682	0.600679267587187	0.419452443120104	1	0.780052037865824	0.388014351952983	0.363473496660583	0	0.281717979804645	0.325257767767606	0.414854941298834	0.378950743958034	0.572176274303346	0.555453618627808
regulation of short-term neuronal synaptic plasticity	0.503980129951049	0.979820355690586	0.463278071203178	1	0.234960212258089	0.263101537895047	0.239730626097281	0.490577224906332	0.156147505873207	0.395292795429808	0	0.12519951227686	0.296164058740286	0.256157414265719	0.284487274165134	0.434406991943612	0.701372170596171	0.679128705020967	0.652321937072359	0.791056892796654
acetyl-CoA biosynthetic process from pyruvate	0.988895263326191	0.984198825771966	0.990462040897984	1	0.197650168199341	0.290569870455787	0.62248586201351	0.0904450364608261	0.696676136044665	0.575529390657351	0.433904044048313	0.624870855505915	0	0.246015548319927	0.106113278213858	0.0802157941468088	0.348065137183367	0.348401017582373	0.347966206332123	0.30896740129175
glucose transport	0.128218384256101	0.134014126385427	0.772700393813269	0.782606449071014	0.222305605607457	0.236221267781196	0.415862955719149	0.369369339024635	0.158175153802011	0.0914044958274027	0	0.0968562561516357	0.310726319519176	0.480152380498748	0.355347293170165	0.588437786759143	0.746533507767158	0.216813409586708	0.402459489580799	1
epidermal growth factor receptor signaling pathway	0	0.198671898701969	0.309285308571199	0.34613500403337	0.548384939933444	0.81377151641017	0.57598012331871	0.753900767109203	0.357299601019876	0.378373611661651	0.337437055541764	0.560794977192813	0.77557615672052	0.887782245585623	0.954237795260508	0.935317873454679	0.851205440036453	0.917059294714898	0.837975337606604	1
hydrogen peroxide biosynthetic process	0.922335248485445	0.606593832671111	1	0.570526264516015	0.918566402926082	0.481474950114212	0.538303552530853	0.396624194763716	0.447648210726702	0.915267191544851	0.909931586163954	0.408800950945954	0.17001104115203	0.758645684530885	0.385704278943052	0.272013440451981	0.0509643994104384	0	0.209241165460317	0.258689864919672
response to nutrient levels	0.922335248485445	0.606593832671111	1	0.570526264516015	0.918566402926082	0.481474950114212	0.538303552530853	0.396624194763716	0.447648210726702	0.915267191544851	0.909931586163954	0.408800950945954	0.17001104115203	0.758645684530885	0.385704278943052	0.272013440451981	0.0509643994104384	0	0.209241165460317	0.258689864919672
removal of superoxide radicals	0.922335248485445	0.606593832671111	1	0.570526264516015	0.918566402926082	0.481474950114212	0.538303552530853	0.396624194763716	0.447648210726702	0.915267191544851	0.909931586163954	0.408800950945954	0.17001104115203	0.758645684530885	0.385704278943052	0.272013440451981	0.0509643994104384	0	0.209241165460317	0.258689864919672
regulation of carbohydrate metabolic process	0.102596425685968	0.270527850560719	0	0.413577139307209	0.323345845889331	0.684336828404272	0.40413902684581	0.773052757845885	0.249161834575688	0.183878303854677	0.107723111370247	0.53189735647411	0.749346744084386	0.795457129332081	1	0.849349804934288	0.803416957506558	0.755287859891204	0.721450004798942	0.769306911585978
regulation of carbohydrate utilization	0.102596425685968	0.270527850560719	0	0.413577139307209	0.323345845889331	0.684336828404272	0.40413902684581	0.773052757845885	0.249161834575688	0.183878303854677	0.107723111370247	0.53189735647411	0.749346744084386	0.795457129332081	1	0.849349804934288	0.803416957506558	0.755287859891204	0.721450004798942	0.769306911585978
maternal process involved in female pregnancy	0.102596425685968	0.270527850560719	0	0.413577139307209	0.323345845889331	0.684336828404272	0.40413902684581	0.773052757845885	0.249161834575688	0.183878303854677	0.107723111370247	0.53189735647411	0.749346744084386	0.795457129332081	1	0.849349804934288	0.803416957506558	0.755287859891204	0.721450004798942	0.769306911585978
regulation of fatty acid beta-oxidation	0.202977416191808	0.343322891554059	0	0.617049712197997	0.322329731302345	0.743537687513233	0.486572600616764	0.874432389905998	0.288235922689147	0.17899400673399	0.0911081636324025	0.551563262337001	0.72697363846387	0.919401874470789	1	0.874445635507396	0.923581128515036	0.846550733408093	0.781755186946024	0.907303566523278
regulation of response to food	0.102596425685968	0.270527850560719	0	0.413577139307209	0.323345845889331	0.684336828404272	0.40413902684581	0.773052757845885	0.249161834575688	0.183878303854677	0.107723111370247	0.53189735647411	0.749346744084386	0.795457129332081	1	0.849349804934288	0.803416957506558	0.755287859891204	0.721450004798942	0.769306911585978
regulation of glycogen biosynthetic process	0.102596425685968	0.270527850560719	0	0.413577139307209	0.323345845889331	0.684336828404272	0.40413902684581	0.773052757845885	0.249161834575688	0.183878303854677	0.107723111370247	0.53189735647411	0.749346744084386	0.795457129332081	1	0.849349804934288	0.803416957506558	0.755287859891204	0.721450004798942	0.769306911585978
meiotic nuclear division	0.266596286618661	0.26294627383428	0.25875070314103	0.306598599278865	0.628544246681078	0.851901971844287	0.517787298487768	1	0.346623116954685	0.501505388365289	0.263242968579727	0.413813023554418	0.476884959118569	0	0.311883856698221	0.349283959729035	0.213910168562584	0.231416584281045	0.240224163035808	0.321130144061264
protein ubiquitination involved in ubiquitin-dependent protein catabolic process	0.458824274295507	0.151691751014393	0.412324658262324	0.169153343564676	0.926371233680654	0.794575913811486	0.699049078587074	0.747668118714477	0.806130896683559	0.954222286364552	1	0.80356695569083	0.638349637323426	0	0.500814870966095	0.518424226700301	0.614014588757591	0.674361552497398	0.557038934254801	0.621766835521491
regulation of cell proliferation	112815	0.172007416037974	0	0.286552475994478	0.409594545968947	0.7817563917567	0.488507229961487	0.984261866516367	0.436545112724149	0.225347288930715	0.209518461337331	0.610527710340853	1	0.821663675168969	0.928211798961113	0.943256677270809	0.795945766494459	0.835933421027415	0.761257052742141	0.839055513619758
cellular sodium ion homeostasis	0.18807780748044	0.144519751621511	0.331832877002095	0	0.519468141850267	0.357512132858259	0.276015583881951	0.334816875058776	0.154432631836775	0.437320010849986	0.412844845077801	0.232073023935942	0.553033422952063	1	0.716453574649527	0.497918100329509	0.504615486980407	0.431331692117274	0.542488595919405	0.466882188050129
microtubule depolymerization	0.18807780748044	0.144519751621511	0.331832877002095	0	0.519468141850267	0.357512132858259	0.276015583881951	0.334816875058776	0.154432631836775	0.437320010849986	0.412844845077801	0.232073023935942	0.553033422952063	1	0.716453574649527	0.497918100329509	0.504615486980407	0.431331692117274	0.542488595919405	0.466882188050129
negative regulation of microtubule polymerization	0.18807780748044	0.144519751621511	0.331832877002095	0	0.519468141850267	0.357512132858259	0.276015583881951	0.334816875058776	0.154432631836775	0.437320010849986	0.412844845077801	0.232073023935942	0.553033422952063	1	0.716453574649527	0.497918100329509	0.504615486980407	0.431331692117274	0.542488595919405	0.466882188050129
neuron projection morphogenesis	0.18807780748044	0.144519751621511	0.331832877002095	0	0.519468141850267	0.357512132858259	0.276015583881951	0.334816875058776	0.154432631836775	0.437320010849986	0.412844845077801	0.232073023935942	0.553033422952063	1	0.716453574649527	0.497918100329509	0.504615486980407	0.431331692117274	0.542488595919405	0.466882188050129
erythropoietin-mediated signaling pathway	0	0.172007414017065	0	0.286552474106513	0.409594547169687	0.781756392019376	0.488507230730942	0.984261865186193	0.436545113498936	0.225347287876223	0.209518461352998	0.610527710444651	1	0.821663679941599	0.928211800261262	0.943256677409178	0.795945764092755	0.835933417773986	0.761257048363138	0.839055511286386
cytokine-mediated signaling pathway	0	0.172007414017065	0	0.286552474106513	0.409594547169687	0.781756392019376	0.488507230730942	0.984261865186193	0.436545113498936	0.225347287876223	0.209518461352998	0.610527710444651	1	0.821663679941599	0.928211800261262	0.943256677409178	0.795945764092755	0.835933417773986	0.761257048363138	0.839055511286386
hormone-mediated signaling pathway	0	0.172007413947899	13487.4	0.286552474053372	0.409594547144179	0.781756391996283	0.488507230684	0.984261865156406	0.436545113425787	0.225347287817473	0.209518461288372	0.6105277103792	1	0.821663679906452	0.928211800234174	0.943256677388662	0.795945764063627	0.835933417772539	0.761257048353968	0.839055511259666
activation of Janus kinase activity	0	0.172007414017065	0	0.286552474106513	0.409594547169687	0.781756392019376	0.488507230730942	0.984261865186193	0.436545113498936	0.225347287876223	0.209518461352998	0.610527710444651	1	0.821663679941599	0.928211800261262	0.943256677409178	0.795945764092755	0.835933417773986	0.761257048363138	0.839055511286386
activation of JAK2 kinase activity	0	0.172007414017065	0	0.286552474106513	0.409594547169687	0.781756392019376	0.488507230730942	0.984261865186193	0.436545113498936	0.225347287876223	0.209518461352998	0.610527710444651	1	0.821663679941599	0.928211800261262	0.943256677409178	0.795945764092755	0.835933417773986	0.761257048363138	0.839055511286386
growth hormone receptor signaling pathway	0	0.172007414017065	0	0.286552474106513	0.409594547169687	0.781756392019376	0.488507230730942	0.984261865186193	0.436545113498936	0.225347287876223	0.209518461352998	0.610527710444651	1	0.821663679941599	0.928211800261262	0.943256677409178	0.795945764092755	0.835933417773986	0.761257048363138	0.839055511286386
activation of MAPK activity	0	0.189369194242908	0.0202023640610761	0.294672006380563	0.373152558506814	0.735645313602016	0.514904282097315	1	0.439391131826624	0.25336936921665	0.125127808672945	0.595343208337868	0.813699974135034	0.714241392160375	0.793986550483113	0.797787554784656	0.779543358604354	0.722327232216054	0.749007745066122	0.76713716220069
JAK-STAT cascade involved in growth hormone signaling pathway	0	0.172007414017065	0	0.286552474106513	0.409594547169687	0.781756392019376	0.488507230730942	0.984261865186193	0.436545113498936	0.225347287876223	0.209518461352998	0.610527710444651	1	0.821663679941599	0.928211800261262	0.943256677409178	0.795945764092755	0.835933417773986	0.761257048363138	0.839055511286386
interferon-gamma-mediated signaling pathway	0	0.172007414017065	0	0.286552474106513	0.409594547169687	0.781756392019376	0.488507230730942	0.984261865186193	0.436545113498936	0.225347287876223	0.209518461352998	0.610527710444651	1	0.821663679941599	0.928211800261262	0.943256677409178	0.795945764092755	0.835933417773986	0.761257048363138	0.839055511286386
positive regulation of nitric-oxide synthase biosynthetic process	0	0.172007414017065	0	0.286552474106513	0.409594547169687	0.781756392019376	0.488507230730942	0.984261865186193	0.436545113498936	0.225347287876223	0.209518461352998	0.610527710444651	1	0.821663679941599	0.928211800261262	0.943256677409178	0.795945764092755	0.835933417773986	0.761257048363138	0.839055511286386
positive regulation of T cell proliferation	0	0.172007414017065	0	0.286552474106513	0.409594547169687	0.781756392019376	0.488507230730942	0.984261865186193	0.436545113498936	0.225347287876223	0.209518461352998	0.610527710444651	1	0.821663679941599	0.928211800261262	0.943256677409178	0.795945764092755	0.835933417773986	0.761257048363138	0.839055511286386
insulin receptor signaling pathway	0	0.221476892141032	0.0591881432202922	0.419065036878568	0.428577447476391	0.660876727516516	0.55798315703258	0.635171646704501	0.49439341036292	0.330946640910946	0.367259705774012	0.69673742496008	0.620091981886609	0.972888747197055	0.815826956018398	0.635874292917048	0.980443281101907	1	0.839481339100815	0.842667346397144
acetyl-CoA metabolic process	0.458024038917331	0.606785303038545	0.643120301238919	0.588207041446071	0.176944316790905	0.270900420493842	0.207143589105803	0.857649242958395	0	0.647777994820493	0.20866658399337	0.465826745318215	0.331117856291512	0.615596187046088	0.203146332929047	0.245164429537019	0.867659546566196	1	0.757797073270523	0.829654030785708
regulation of DNA methylation	0.0796015081112819	0.436182955880198	0	0.759110562321373	0.521004529066281	0.780228265236239	0.48817176784806	0.974079738937714	0.187451123514146	0.288787930820672	0.194303350508849	0.427254919919117	1	0.821285353531952	0.938779055065904	0.899126026875382	0.816737436158713	0.862160124936608	0.891627865482953	0.796724453296332
response to anesthetic	0.739799962441756	0.807980007275637	0.561586367139888	0.448720806575003	0.419317300104049	0.649855501682593	0.461805640782097	0.789528181201239	0.358064508733357	0.294576045823804	0.208143272676647	0	0.653611995883374	0.575265137959816	0.858673099321977	0.406261103720137	1	0.937554262840578	0.321062963773143	0.567310924576054
regulation of membrane potential	0.619377704820231	0.874807234767378	0.550176480088198	0.541864292823658	0.331998319726146	0.377281406613954	0.443494656831477	0.63709530496684	0.314456395673018	0.239962399621253	0.147229786057821	0	0.500084750917259	0.537037090654704	0.631246188364592	0.401728437427051	1	0.819505085274462	0.403082909262483	0.719405714438791
negative regulation of insulin secretion	0.67651991605175	0.741877680680009	0.460096555309586	0.38094119847882	0.337376553527574	0.572386737597155	0.403644283083672	0.745966712165146	0.356881817322924	0.247844069362031	0.175414556138448	0	0.613308291826651	0.50602366691283	0.785050263631991	0.363051246572617	1	0.933338628853692	0.288081673089384	0.55699382680737
regulation of ATPase activity	0.729346255202612	0.784123821564369	0.92738332353257	0.887258250457476	0.815225324131418	0.424472275083029	0.703912009367837	0.58633507799825	0.362682857620179	1	0.778352618716957	0.327967960102122	0.294279517997973	0	0.308592841448371	0.339149861082847	0.325163475674628	0.32912734260543	0.605703666941717	0.509270148775439
muscle filament sliding	0.729346255202612	0.784123821564369	0.92738332353257	0.887258250457476	0.815225324131418	0.424472275083029	0.703912009367837	0.58633507799825	0.362682857620179	1	0.778352618716957	0.327967960102122	0.294279517997973	0	0.308592841448371	0.339149861082847	0.325163475674628	0.32912734260543	0.605703666941717	0.509270148775439
actin filament capping	0.729346255202612	0.784123821564369	0.92738332353257	0.887258250457476	0.815225324131418	0.424472275083029	0.703912009367837	0.58633507799825	0.362682857620179	1	0.778352618716957	0.327967960102122	0.294279517997973	0	0.308592841448371	0.339149861082847	0.325163475674628	0.32912734260543	0.605703666941717	0.509270148775439
neurotrophin TRK receptor signaling pathway	0.0567057706832128	0.309833213998533	0	0.484131399493656	0.514297780705528	0.790885572746737	0.524919706029441	0.796348332131034	0.442959259314942	0.423453010769821	0.234265039188142	0.579113442142592	0.527094498443285	0.89852803024672	0.934384844178572	0.853975117512202	0.794461254701176	0.997249862052592	0.67945484774738	1
melanosome transport	0.70196064783749	0.826619688441056	0.802305001004921	0.806301372351606	0.612451706275668	0.647560829677751	0.942198618407566	1	0.81361403586051	0.891484278250249	0.329598707931669	0.762922126404838	0	0.35194510936278	0.24261702172848	0.19012993390117	0.798292330665071	0.324417566102789	0.811171712420344	0.532176848178015
mitotic nuclear division	0.70196064783749	0.826619688441056	0.802305001004921	0.806301372351606	0.612451706275668	0.647560829677751	0.942198618407566	1	0.81361403586051	0.891484278250249	0.329598707931669	0.762922126404838	0	0.35194510936278	0.24261702172848	0.19012993390117	0.798292330665071	0.324417566102789	0.811171712420344	0.532176848178015
protein targeting to mitochondrion	0	0.207759386989662	0.0842234229015146	0.243479269267469	0.363498268642514	0.755041622058309	0.465186399164507	0.647698152476857	0.778652232455799	0.479612483976601	0.386853215838977	0.723603475066478	0.752341165115703	0.953152737373355	0.87700410289517	0.994164581928989	0.933388943181065	1	0.933678087957663	0.912921284457505
regulation of transforming growth factor beta receptor signaling pathway	0.011570266401863	0.183337590174847	0	0.23684437690752	0.434931337724855	0.844728277768971	0.529469093089655	0.742911310039721	0.602537796401605	0.395996509932289	0.360274009801005	0.540958732609279	1	0.737144650377168	0.78988569007574	0.877555403891305	0.776401478550743	0.778212354927621	0.700729808771988	0.738784562662903
pore complex assembly	0.129414374066734	0	0.207856573555822	0.126657640036516	0.6511390061367	0.563300566369411	0.306517651916422	0.784877670498044	0.480684509983378	0.60853451683715	0.537946750776122	0.332911114486416	0.651294759315474	0.152827181261271	0.533015450311045	0.721612742271832	0.861615759679116	1	0.71434653082824	0.760046441112607
positive regulation of interleukin-1 beta secretion	0.129414374066734	0	0.207856573555822	0.126657640036516	0.6511390061367	0.563300566369411	0.306517651916422	0.784877670498044	0.480684509983378	0.60853451683715	0.537946750776122	0.332911114486416	0.651294759315474	0.152827181261271	0.533015450311045	0.721612742271832	0.861615759679116	1	0.71434653082824	0.760046441112607
bleb assembly	0.129414374066734	0	0.207856573555822	0.126657640036516	0.6511390061367	0.563300566369411	0.306517651916422	0.784877670498044	0.480684509983378	0.60853451683715	0.537946750776122	0.332911114486416	0.651294759315474	0.152827181261271	0.533015450311045	0.721612742271832	0.861615759679116	1	0.71434653082824	0.760046441112607
purinergic nucleotide receptor signaling pathway	0.129414374066734	0	0.207856573555822	0.126657640036516	0.6511390061367	0.563300566369411	0.306517651916422	0.784877670498044	0.480684509983378	0.60853451683715	0.537946750776122	0.332911114486416	0.651294759315474	0.152827181261271	0.533015450311045	0.721612742271832	0.861615759679116	1	0.71434653082824	0.760046441112607
positive regulation of cytoskeleton organization	0.129414374066734	0	0.207856573555822	0.126657640036516	0.6511390061367	0.563300566369411	0.306517651916422	0.784877670498044	0.480684509983378	0.60853451683715	0.537946750776122	0.332911114486416	0.651294759315474	0.152827181261271	0.533015450311045	0.721612742271832	0.861615759679116	1	0.71434653082824	0.760046441112607
apoptotic signaling pathway	0.129414374066734	0	0.207856573555822	0.126657640036516	0.6511390061367	0.563300566369411	0.306517651916422	0.784877670498044	0.480684509983378	0.60853451683715	0.537946750776122	0.332911114486416	0.651294759315474	0.152827181261271	0.533015450311045	0.721612742271832	0.861615759679116	1	0.71434653082824	0.760046441112607
positive regulation of cytolysis	0.129414374066734	0	0.207856573555822	0.126657640036516	0.6511390061367	0.563300566369411	0.306517651916422	0.784877670498044	0.480684509983378	0.60853451683715	0.537946750776122	0.332911114486416	0.651294759315474	0.152827181261271	0.533015450311045	0.721612742271832	0.861615759679116	1	0.71434653082824	0.760046441112607
cell surface receptor signaling pathway	0.129414374066734	0	0.207856573555822	0.126657640036516	0.6511390061367	0.563300566369411	0.306517651916422	0.784877670498044	0.480684509983378	0.60853451683715	0.537946750776122	0.332911114486416	0.651294759315474	0.152827181261271	0.533015450311045	0.721612742271832	0.861615759679116	1	0.71434653082824	0.760046441112607
neuronal action potential	0.567987571169292	0.881625047548441	0.594692180289431	1	0.236734624999848	0.16562650250793	0.45486270442087	0.454263278270844	0.442410083484396	0.464865970563787	0.477883474691182	0	0.326452592415129	0.4734363154824	0.406930890554529	0.529204849096006	0.934752877731567	0.66924791141562	0.696238334208385	0.96326961946894
protein localization to synapse	1	0.939825706318168	0.779291764313447	0.804605012482844	0.336174017294644	0.109922087046479	0.125323278463018	0.00701242446598999	0.214600336393007	0.482695776040649	0.461436312230597	0	0.462715584986526	0.840677691265206	0.55291933114678	0.454607748062636	0.306723775681425	0.433906577438499	0.335504269708445	0.535800304259471
negative regulation of synaptic transmission, glutamatergic	0.526652563948133	1	0.458166265408148	0.999911078940275	0.25290782944108	0.280524110204812	0.280222784451937	0.511458795569495	0.175980448948172	0.372211362782893	0	0.126799217511809	0.314348436918801	0.329070555322865	0.346386504281862	0.496481194599249	0.711396101857479	0.675414255748771	0.66737923362415	0.769557638717912
negative regulation of synaptic transmission, GABAergic	0.526652563948133	1	0.458166265408148	0.999911078940275	0.25290782944108	0.280524110204812	0.280222784451937	0.511458795569495	0.175980448948172	0.372211362782893	0	0.126799217511809	0.314348436918801	0.329070555322865	0.346386504281862	0.496481194599249	0.711396101857479	0.675414255748771	0.66737923362415	0.769557638717912
positive regulation of synaptic transmission, GABAergic	0.526652563948133	1	0.458166265408148	0.999911078940275	0.25290782944108	0.280524110204812	0.280222784451937	0.511458795569495	0.175980448948172	0.372211362782893	0	0.126799217511809	0.314348436918801	0.329070555322865	0.346386504281862	0.496481194599249	0.711396101857479	0.675414255748771	0.66737923362415	0.769557638717912
G-protein coupled acetylcholine receptor signaling pathway	0.944708092877452	0.973366221938957	0.943268679200712	1	0.519749061188177	0.322680354812177	0.537275629424715	0.244206578453751	0.373699533684213	0.523732520141187	0.521467463940686	0.245842485089855	0	0.251746614997639	0.169646413012319	0.311507038982235	0.0884479528495072	0.141828402824979	0.339657370866548	0.173437462045363
neuromuscular synaptic transmission	0.944708092877452	0.973366221938957	0.943268679200712	1	0.519749061188177	0.322680354812177	0.537275629424715	0.244206578453751	0.373699533684213	0.523732520141187	0.521467463940686	0.245842485089855	0	0.251746614997639	0.169646413012319	0.311507038982235	0.0884479528495072	0.141828402824979	0.339657370866548	0.173437462045363
positive regulation of intracellular protein transport	0.944708092877452	0.973366221938957	0.943268679200712	1	0.519749061188177	0.322680354812177	0.537275629424715	0.244206578453751	0.373699533684213	0.523732520141187	0.521467463940686	0.245842485089855	0	0.251746614997639	0.169646413012319	0.311507038982235	0.0884479528495072	0.141828402824979	0.339657370866548	0.173437462045363
regulation of steroid biosynthetic process	0.163877090430767	0.194207908719573	0	0.434687249873175	0.929632004766833	0.902816955228748	0.450183082021579	0.894707096208169	0.0221007541505932	0.572121164319494	0.427550078606682	0.286639592078907	0.922060686578456	0.939304332753797	1	0.878922227943819	0.632748573937235	0.720076623914401	0.834752979698011	0.723425141719607
steroid biosynthetic process	0.163877090430767	0.194207908719573	0	0.434687249873175	0.929632004766833	0.902816955228748	0.450183082021579	0.894707096208169	0.0221007541505932	0.572121164319494	0.427550078606682	0.286639592078907	0.922060686578456	0.939304332753797	1	0.878922227943819	0.632748573937235	0.720076623914401	0.834752979698011	0.723425141719607
progesterone metabolic process	0.163877090430767	0.194207908719573	0	0.434687249873175	0.929632004766833	0.902816955228748	0.450183082021579	0.894707096208169	0.0221007541505932	0.572121164319494	0.427550078606682	0.286639592078907	0.922060686578456	0.939304332753797	1	0.878922227943819	0.632748573937235	0.720076623914401	0.834752979698011	0.723425141719607
C21-steroid hormone metabolic process	0.255835595065177	0.0349710848417886	0.0974766396151146	0.336477734092787	0.660887846506881	0.46505545622947	0.202481550511035	0.452238021573116	0	0.337808999545541	0.505732659873095	0.436316042741828	0.640764313772082	0.66789160338035	0.964820728067741	1	0.330409405779659	0.452724739573777	0.415695799255713	0.370442686026279
progesterone biosynthetic process	0.163877090430767	0.194207908719573	0	0.434687249873175	0.929632004766833	0.902816955228748	0.450183082021579	0.894707096208169	0.0221007541505932	0.572121164319494	0.427550078606682	0.286639592078907	0.922060686578456	0.939304332753797	1	0.878922227943819	0.632748573937235	0.720076623914401	0.834752979698011	0.723425141719607
steroid metabolic process	0.163877090430767	0.194207908719573	0	0.434687249873175	0.929632004766833	0.902816955228748	0.450183082021579	0.894707096208169	0.0221007541505932	0.572121164319494	0.427550078606682	0.286639592078907	0.922060686578456	0.939304332753797	1	0.878922227943819	0.632748573937235	0.720076623914401	0.834752979698011	0.723425141719607
astrocyte differentiation	0.564323087698359	0.877854348476437	0.72408272067084	1	0.691679362678677	0.775404549022954	0.812944641865147	0.871762884427238	0.788325795793598	0.638952542020366	0.616627427063545	0.849984918566218	0.450775235736207	0	0.429242106420235	0.381003353664317	0.271738839421534	0.412404805479127	0.396149461492394	0.376533052106731
cell fate determination	0.564323087698359	0.877854348476437	0.72408272067084	1	0.691679362678677	0.775404549022954	0.812944641865147	0.871762884427238	0.788325795793598	0.638952542020366	0.616627427063545	0.849984918566218	0.450775235736207	0	0.429242106420235	0.381003353664317	0.271738839421534	0.412404805479127	0.396149461492394	0.376533052106731
endothelial cell morphogenesis	0.564323087698359	0.877854348476437	0.72408272067084	1	0.691679362678677	0.775404549022954	0.812944641865147	0.871762884427238	0.788325795793598	0.638952542020366	0.616627427063545	0.849984918566218	0.450775235736207	0	0.429242106420235	0.381003353664317	0.271738839421534	0.412404805479127	0.396149461492394	0.376533052106731
endothelial cell differentiation	0.564323087698359	0.877854348476437	0.72408272067084	1	0.691679362678677	0.775404549022954	0.812944641865147	0.871762884427238	0.788325795793598	0.638952542020366	0.616627427063545	0.849984918566218	0.450775235736207	0	0.429242106420235	0.381003353664317	0.271738839421534	0.412404805479127	0.396149461492394	0.376533052106731
Notch signaling pathway	0.564323087698359	0.877854348476437	0.72408272067084	1	0.691679362678677	0.775404549022954	0.812944641865147	0.871762884427238	0.788325795793598	0.638952542020366	0.616627427063545	0.849984918566218	0.450775235736207	0	0.429242106420235	0.381003353664317	0.271738839421534	0.412404805479127	0.396149461492394	0.376533052106731
aldosterone biosynthetic process	0.195972905225515	0.124127671589837	0.0631275664194925	0.0788740863093023	0	0.133393378339354	0.247722773456847	0.136511799646133	0.86675431348133	0.383030580764754	0.834554222995007	0.791166768327734	0.625726175934743	0.98254537105349	0.263227126882265	0.673104013757679	1	0.729813506777064	0.561841034035724	0.7207340183855
C21-steroid hormone biosynthetic process	0.195972905225515	0.124127671589837	0.0631275664194925	0.0788740863093023	0	0.133393378339354	0.247722773456847	0.136511799646133	0.86675431348133	0.383030580764754	0.834554222995007	0.791166768327734	0.625726175934743	0.98254537105349	0.263227126882265	0.673104013757679	1	0.729813506777064	0.561841034035724	0.7207340183855
glucocorticoid biosynthetic process	0.195972905225515	0.124127671589837	0.0631275664194925	0.0788740863093023	0	0.133393378339354	0.247722773456847	0.136511799646133	0.86675431348133	0.383030580764754	0.834554222995007	0.791166768327734	0.625726175934743	0.98254537105349	0.263227126882265	0.673104013757679	1	0.729813506777064	0.561841034035724	0.7207340183855
